# Supplementary material for: Contribution of Complex I NADH Dehydrogenase to Respiratory Energy Coupling in Glucose-Grown Cultures of Ogataea parapolymorpha
Source: Appl Environ Microbiol. 2020 Jul 20;86(15):e00678-20. doi: 10.1128/AEM.00678-20 (PMC7376551; doi:10.1128/AEM.00678-20)
Supplement: Supplemental file 2 [file AEM.00678-20-sd002.xlsx]

## Sheet: Legend
Supplemental Dataset for Contribution of Complex I NADH dehydrogenase to respiratory energy coupling in glucose-grown cultures of Ogataea parapolymorpha
LEGEND
Gene/protein annotations in this file are from refseq assembly GCF_000187245.1 (O. parapolymorpha) and SGD (S. cerevisiae); as well as from NC_014805.1 (O. parapolymorpha mitochondrial genome)
Sheet	Explanation
FPKM	Filtered and TMM-normalized FPKM expression values of 2 biological replices per condition
DE	Log2 fold change of significantly (FDR < 0.001, absolute log2 FC >2) differentially expressed genes in IMD010 compared to CBS11895
Gene sets	Sets of genes with correlation between expression (transcript levels) and specific growth rate in glucose-limited cultures of strains CBS11895 and IMD010
	Sets a, b and c are genes with positive correlation with specific growth rate in only CBS11895 (a), both CBS11895 and IMD010 (b), and only IMD010 (c)
	Sets d, e and f are genes with negative correlation with specific growth rate in only CBS11895 (d), both CBS11895 and IMD010 (e), and only IMD010 (f)
	Slope value indicates the extent of expression change over growth rate (slope of a linear regression trend line of transcript level (FPKM) over specific growth rate for each specific gene)
S. cerevisiae orthologs	S. cerevisiae S288C (Sc) orthologs of O. parapolymorpha CBS11895 (Op) protein-coding genes as identified via orthologous matrix database
GO enrichment	GO term enrichment analysis, performed using identified S. cerevisiae orthologs of O. parapolymorpha protein-coding genes
	Discarded/unknown identifiers are genes that were contained in the respective gene sets, but for which no S. cerevisiae ortholog could be identified
Protein abundances	Total ion-intensity normalized protein abundances
	Columns
	Locus tag	Locus tag / gene name of the associated sequence
	Accession	Displays by default the unique identifier assigned to the protein by the FASTA database used to generate the report.
	Annotation	Protein annotation, based on refseq GCF_000187245.1
	Protein FDR Confidence: Combined	Displays the level of confidence for the identified protein group. High: FDR <1%, Medium: FDR <5%, Low: all hits
	Exp. q-value: Combined	Displays the q-values derived from the validation.
	Contaminant	Externally added proteins
	Sum PEP Score	Displays the scores that the Protein FDR Validator node calculates on the basis of the PEP values of the PSMs.
	Coverage [%]	Displays the percentage of the protein sequences covered by identified peptides.
	# Peptides	Displays the total number of distinct peptide sequences identified from all included searches.
	# PSMs	Displays the number of identified peptide spectrum matches identified from all included searches, including those redundantly identified.
	# Unique Peptides	Displays the total number of peptides that are truly unique to a particular protein.
	# AAs	Displays the length of the protein sequence.
	MW [kDa]	Displays the calculated molecular weight of the protein. The application calculates the molecular weight without considering PTMs.
	calc. pI	Displays the theoretically calculated isoelectric point for the protein, which is the pH at which a particular molecule carries no net electrical charge.
	Score Sequest HT: Sequest HT	Displays the protein score, which is the sum of the scores of the individual peptides.
	# Peptides (by Search Engine): Sequest HT	Displays the number of distinct peptide sequences in the protein.
	Modifications	Any modification identified on protein.
	Found in Sample: Sample_	Displays the best confidence of the PSMs of the protein that the application identified in a sample. High, medium or low confidence is displayed.
	Abundances (Normalized)_Sample_	Total ion intensity-normalized protein abundances
	Samples
	Sample_1	CBS11895 batch (0.37 h-1), biol. rep. 1
	Sample_2	CBS11895 batch (0.37 h-1), biol. rep. 2
	Sample_3	IMD010 batch (0.37 h-1), biol. rep. 1
	Sample_4	IMD010 batch (0.37 h-1), biol. rep. 2
	Sample_5	CBS11895 chemostat (0.1 h-1), biol. rep. 1
	Sample_6	CBS11895 chemostat (0.1 h-1), biol. rep. 2
	Sample_7	IMD010 chemostat (0.1 h-1), biol. rep. 1
	Sample_8	IMD010 chemostat (0.1 h-1), biol. rep. 2
	Sample_9	CBS11895 chemostat (0.025 h-1), biol. rep. 1
	Sample_10	CBS11895 chemostat (0.025 h-1), biol. rep. 2
	Sample_11	IMD010 chemostat (0.025 h-1), biol. rep. 1
	Sample_12	IMD010 chemostat (0.025 h-1), biol. rep. 2
	Sample_13	CBS11895 retentostat (0.001 h-1), biol. rep. 1
	Sample_14	CBS11895 retentostat (0.001 h-1), biol. rep. 2
	Sample_15	IMD010 retentostat (0.001 h-1), biol. rep. 1
	Sample_16	IMD010 retentostat (0.001 h-1), biol. rep. 2
	Injections	tech. replicate	Rawfile
	Sample_1_1	1	MS03049_D_SM014_0022
	Sample_1_2	2	MS03049_D_SM014_0050
	Sample_1_3	3	MS03049_D_SM014_0078
	Sample_2_1	1	MS03049_D_SM014_0026
	Sample_2_2	2	MS03049_D_SM014_0062
	Sample_2_3	3	MS03049_D_SM014_0074
	Sample_3_1	1	MS03049_D_SM014_0008
	Sample_3_2	2	MS03049_D_SM014_0058
	Sample_3_3	3	MS03049_D_SM014_0088
	Sample_4_1	1	MS03049_D_SM014_0012
	Sample_4_2	2	MS03049_D_SM014_0048
	Sample_4_3	3	MS03049_D_SM014_0092
	Sample_5_1	1	MS03049_D_SM014_0032
	Sample_5_2	2	MS03049_D_SM014_0044
	Sample_5_3	3	MS03049_D_SM014_0076
	Sample_6_1	1	MS03049_D_SM014_0018
	Sample_6_2	2	MS03049_D_SM014_0054
	Sample_6_3	3	MS03049_D_SM014_0084
	Sample_7_1	1	MS03049_D_SM014_0016
	Sample_7_2	2	MS03049_D_SM014_0072
	Sample_7_3	3	MS03049_D_SM014_0104
	Sample_8_1	1	MS03049_D_SM014_0020
	Sample_8_2	2	MS03049_D_SM014_0070
	Sample_8_3	3	MS03049_D_SM014_0098
	Sample_9_1	1	MS03049_D_SM014_0030
	Sample_9_2	2	MS03049_D_SM014_0042
	Sample_9_3	3	MS03049_D_SM014_0086
	Sample_10_1	1	MS03049_D_SM014_0010
	Sample_10_2	2	MS03049_D_SM014_0060
	Sample_10_3	3	MS03049_D_SM014_0100
	Sample_11_1	1	MS03049_D_SM014_0004
	Sample_11_2	2	MS03049_D_SM014_0064
	Sample_11_3	3	MS03049_D_SM014_0096
	Sample_12_1	1	MS03049_D_SM014_0006
	Sample_12_2	2	MS03049_D_SM014_0056
	Sample_12_3	3	MS03049_D_SM014_0080
	Sample_13_1	1	MS03049_D_SM014_0036
	Sample_13_2	2	MS03049_D_SM014_0040
	Sample_13_3	3	MS03049_D_SM014_0082
	Sample_14_1	1	MS03049_D_SM014_0014
	Sample_14_2	2	MS03049_D_SM014_0052
	Sample_14_3	3	MS03049_D_SM014_0106
	Sample_15_1	1	MS03049_D_SM014_0028
	Sample_15_2	2	MS03049_D_SM014_0038
	Sample_15_3	3	MS03049_D_SM014_0094
	Sample_16_1	1	MS03049_D_SM014_0034
	Sample_16_2	2	MS03049_D_SM014_0066
	Sample_16_3	3	MS03049_D_SM014_0102

## Sheet: FPKM
locus_tag	annotation	protein_accession	CBS11895_batch_0.37_1	CBS11895_batch_0.37_2	CBS11895_chemostat_0.1_1	CBS11895_chemostat_0.1_2	CBS11895_chemostat_0.025_1	CBS11895_chemostat_0.025_2	CBS11895_retentostat_0.001_1	CBS11895_retentostat_0.001_2	IMD010_batch_0.37_1	IMD010_batch_0.37_2	IMD010_chemostat_0.1_1	IMD010_chemostat_0.1_2	IMD010_chemostat_0.025_1	IMD010_chemostat_0.025_2	IMD010_retentostat_0.001_1	IMD010_retentostat_0.001_2
HPODL_00001	putative oxidoreductase	XP_013936909.1	11.8045	11.8835	133.711	127.284	55.8065	47.6122	38.8441	40.0742	64.3737	65.8512	50.3098	161.622	81.1803	74.2416	43.2445	46.9909
HPODL_00002	hypothetical protein HPODL_00002	XP_013936910.1	5.2639	3.75509	23.1811	25.5217	15.8741	11.6043	36.1058	38.9653	7.30053	8.20962	17.6558	39.9755	26.1175	24.0499	46.3421	48.9412
HPODL_00003	D-galactonate transporter	XP_013936911.1	37.0113	50.3567	116.53	109.531	148.884	107.178	93.791	81.0918	20.7757	20.9309	224.469	99.5251	110.337	129.851	88.8227	82.8506
HPODL_00004	Glycine/D-amino acid oxidase	XP_013936912.1	401.82	450.897	854.961	893.634	904.885	776.772	1252.67	1298.97	725.015	759.908	267.038	742.179	680.578	686.529	1420.6	1405.58
HPODL_00005	hypothetical protein HPODL_00005	XP_013936913.1	38.4374	42.6633	113.559	104.598	95.6907	78.303	124.24	108.803	50.6348	47.4361	35.0323	88.5734	71.1161	69.6662	70.916	77.2627
HPODL_00006	hypothetical protein HPODL_00006	XP_013936915.1	6.10476	4.41224	7.36156	8.86009	3.68435	3.59605	28.9406	18.1712	2.45089	2.25315	17.1688	19.3925	6.53542	8.27857	17.1783	22.457
HPODL_00007	Aryl-alcohol dehydrogenase	XP_013936916.1	188.35	302.988	3241.72	2994.45	5809.84	4634.16	6146.03	6178.2	228.081	239.397	4273.66	4081.31	6819.37	6316.31	5378.92	5423.74
HPODL_00008	Dicarboxylic amino acid permease	XP_013936917.1	274.366	293.316	173.014	195.418	121.227	113.626	197.61	232.792	148.324	154.45	288.182	172.844	112.638	128.962	256.457	235.998
HPODL_00009	Quinate 5-dehydrogenase	XP_013936918.1	65.9172	65.5169	72.4171	71.8261	41.9925	36.801	29.7226	29.3416	98.9991	91.7802	80.0794	73.5907	52.9579	54.3847	39.5951	36.3589
HPODL_00010	MFS transporter, sugar porter (SP) family	XP_013936919.1	666.332	629.283	527.933	516.018	328.876	293.164	315	279.017	337.565	345.796	953.879	561.966	409.924	411.732	267.848	283.549
HPODL_00011	putative Siderophore iron transporter	XP_013936920.1	15.7597	15.2827	4.59554	4.55853	4.10714	2.17139	20.8968	31.7748	11.7824	7.69211	6.91128	3.89831	2.21729	3.19451	15.8978	13.4111
HPODL_00012	Lysine-specific permease	XP_013936921.1	18.9177	26.3965	18.0699	17.8033	51.6857	38.2702	94.9073	100.754	15.4974	14.4806	59.8502	37.9632	67.3917	50.9606	167.182	121.847
HPODL_00013	Serine/threonine-protein kinase TOR2	XP_013936922.1	132.137	107.101	65.165	71.6429	42.3634	41.5993	64.7298	59.6149	82.3853	87.7317	83.6332	79.3616	50.4966	50.2856	75.0428	70.4588
HPODL_00014	Geranylgeranyl pyrophosphate synthase	XP_013936923.1	21.8684	18.5385	22.8982	24.7153	14.3252	15.6432	28.9668	29.9561	14.4356	13.0541	34.6624	24.8195	19.2959	20.6907	32.9403	31.9622
HPODL_00015	Peroxisomal membrane protein PEX5	XP_013936925.1	313.509	282.055	659.036	639.639	525.832	558.912	884.825	883.28	339.175	329.023	821.244	774.046	706.614	802.766	939.208	953.745
HPODL_00016	hypothetical protein HPODL_00016	XP_013936926.1	121.443	110.282	127.052	130.419	77.1001	73.9595	99.8965	97.3127	105.22	104.387	155.565	140.187	112.549	114.853	99.4321	101.048
HPODL_00017	alpha-1,6-mannosyltransferase MNN10	XP_013936927.1	23268.8	22877.4	44001.5	46113.4	36484.3	34692.9	37402.5	36705.8	38696.5	38638.7	53833.6	54909.5	41977.3	44331.8	33390.7	32886.6
HPODL_00018	SWI/SNF chromatin-remodeling complex subunit SWI1	XP_013936928.1	150.387	170.075	186.953	182.177	104.099	99.6198	125.819	120.467	138.948	139.73	257.313	194.421	137.119	139.49	93.0263	93.0896
HPODL_00021	DNA repair like-protein Rad1	XP_013936931.1	78.3138	71.07	90.0107	84.704	63.062	55.5243	81.3929	80.729	75.6578	76.7279	95.6528	96.7521	68.6483	73.4244	67.702	70.6246
HPODL_00022	Isozyme of methylenetetrahydrofolate reductase	XP_013936932.1	547.102	500.807	480.27	472.667	293.173	253.397	373.567	367.947	628.529	638.133	427.485	553.433	298.614	270.118	375.325	372.029
HPODL_00023	Cytoplasmic serine/threonine protein kinase	XP_013936934.1	483.218	385.755	225.597	233.656	97.7785	154.53	256.059	262.069	177.077	186.73	366.458	220.863	162.628	190.535	226.278	195.974
HPODL_00024	ribose-phosphate pyrophosphokinase II	XP_013936937.1	1881.19	1654.01	679.695	660.63	454.91	394.466	541.128	467.339	852.416	849.97	1449.43	724.894	473.746	437.502	505.506	448.816
HPODL_00025	Protein MAM3	XP_013936939.1	300.897	263.813	269.76	242.058	121.178	144.491	246.845	245.825	203.605	199.778	472.857	326.323	185.735	208.286	219.273	217.994
HPODL_00026	Protein that interacts with mitotic cyclin Clb2p	XP_013936940.1	1653.09	1700.92	5511.62	5329.02	3984.81	3926.21	5378.74	5223.69	5239.28	5067.52	2136.52	5906.41	4395.78	4451.03	6485.99	6483.17
HPODL_00027	hypothetical protein HPODL_00027	XP_013936941.1	5413.6	4958.86	13374	13366	12657.3	12574.7	9429.82	9728.32	3098.85	4091.03	19788.2	14823.3	12240	12509.8	7264.04	7020.3
HPODL_00028	AP-1 complex subunit mu-1	XP_013936942.1	597.962	552.221	650.323	650.457	519.202	459.838	501.21	472.876	391.525	422.935	996.128	688.36	607.206	623.435	469.318	407.602
HPODL_00029	Eukaryotic translation initiation factor 3 subunit I	XP_013936943.1	36819.1	32574.9	14717.2	14300.1	12703.4	11834.7	12157.8	12207.3	25800.4	24761	20987.9	15070.2	13893.3	13215.8	12554.4	12111.7
HPODL_00030	hypothetical protein HPODL_00030	XP_013936944.1	27.6798	32.9427	183.323	203.543	86.0511	75.3835	52.886	45.428	135.13	134.904	49.6674	177.471	106.402	84.4853	44.3035	39.0612
HPODL_00031	Tyrosine-protein phosphatase	XP_013936945.1	646.608	587.612	737.901	708.854	363.431	397.411	316.553	278.176	533.353	531.329	660.608	573.225	312.195	305.729	167.596	145.183
HPODL_00032	hypothetical protein HPODL_00032	XP_013936946.1	182.546	169.798	88.9206	93.1701	79.0645	74.8185	97.1278	94.1174	85.3027	83.0666	133.174	85.3844	78.6032	81.546	77.4663	82.8725
HPODL_00033	hypothetical protein HPODL_00033	XP_013936947.1	239.364	227.881	249.848	242.024	266.542	224.833	215.681	225.592	215.733	224.927	285.863	232.032	237.662	250.919	152.566	174.038
HPODL_00034	putative transporter	XP_013936948.1	198.591	201.18	46.7434	51.4093	33.1835	13.8325	22.5854	25.2712	133.135	124.296	89.8443	64.7821	29.431	24.7345	14.5961	19.1426
HPODL_00035	hypothetical protein HPODL_00035	XP_013936949.1	528.8	496.171	3115.24	3115.7	6974.45	5995.16	7441.44	7572.21	335.133	405.934	3523.42	2922.33	5959.75	6206.02	8475.85	7143.73
HPODL_00036	hypothetical protein HPODL_00036	XP_013936950.1	28.4812	23.727	215.252	176.277	128.25	110.985	116.608	131.092	18.6005	27.7017	339.741	274.47	188.045	172.827	99.5739	108.687
HPODL_00037	hypothetical protein HPODL_00037	XP_013936951.1	6.18357	5.67221	29.0172	26.3545	29.599	27.7683	29.1261	30.2218	29.6439	30.0627	21.0194	39.0323	37.6214	32.9087	28.4742	31.7854
HPODL_00038	hypothetical protein HPODL_00038	XP_013936952.1	126.705	191.528	1391.31	1438.8	2247.75	1978.48	1266.25	1254.43	2915	2946.81	316.212	1408.65	2085.57	1744.24	1250.04	1515.48
HPODL_00039	hypothetical protein HPODL_00039	XP_013936954.1	65.5704	65.7647	209.141	215.024	165.872	142.735	194.797	189.215	166.215	151.834	90.4482	220.561	166.24	137.883	183.915	180.443
HPODL_00040	hypothetical protein HPODL_00040	XP_013936955.1	2204.72	2128.47	5974.26	5611.97	6512.98	8553.05	12566.1	12504	1743.31	1724.53	8468.13	5446.73	6998.11	8229.6	9936.07	9649.32
HPODL_00041	hypothetical protein HPODL_00041	XP_013936956.1	19.7534	20.0914	40.7442	37.4785	21.6151	21.9721	19.6852	18.2059	55.2123	54.9608	31.5634	37.0269	25.3049	27.8393	12.0926	14.8315
HPODL_00042	60S ribosomal protein L7	XP_013936957.1	889.153	892.9	821.157	847.502	701.101	608.832	749.496	776.67	1781.9	1825.15	818.006	864.187	715.344	677.092	738.018	776.904
HPODL_00043	hypothetical protein HPODL_00043	XP_013936958.1	17.1412	23.1498	98.769	96.1226	100.784	101.351	95.0567	94.7569	105.627	108.71	68.3534	103.47	116.068	114.089	92.1993	87.4913
HPODL_00045	hypothetical protein HPODL_00045	XP_013936960.1	641.413	656.703	667.925	640.555	348.96	359.52	445.667	404.958	592.241	589.601	752.064	636.184	378.161	434.58	294.392	308.531
HPODL_00046	hypothetical protein HPODL_00046	XP_013936961.1	37.5336	33.9615	28.9273	29.6779	10.9096	11.2049	13.9006	14.5634	37.8516	32.3775	42.4571	34.4056	17.0256	17.0078	7.97899	8.19565
HPODL_00047	putative transporter	XP_013936962.1	284.217	250.405	228.87	193.923	126.064	126.497	137.875	160.923	171.472	166.361	323.612	240.911	138.161	133.029	107.399	97.0598
HPODL_00048	Cytochrome b2, mitochondrial	XP_013936963.1	763.519	666.119	982.318	931.917	316.107	287.801	331.818	279.516	647.749	771.875	1621.49	1566.6	561.888	571.285	349.683	338.327
HPODL_00049	Phenylalanine--tRNA ligase alpha subunit	XP_013936964.1	1781.38	1700.12	1122.44	1051.04	763.972	651.66	620.978	614.72	2152.08	2043.43	1222.88	1291.61	799.337	754.586	632.34	660.304
HPODL_00050	putative PfkB family carbohydrate kinase (Mak32)	XP_013936965.1	45.888	47.6241	22.203	19.7291	21.7361	20.755	16.6663	19.8619	29.0753	29.411	42.9176	21.8718	17.6727	19.4122	10.3033	10.0012
HPODL_00051	putative aminotransferase	XP_013936966.1	343.068	308.252	63.4304	62.296	76.8624	87.9309	206.017	193.328	281.097	318.103	36.6502	48.4922	33.7475	34.1088	94.3496	36.2344
HPODL_00052	Translation initiation factor RLI1	XP_013936967.1	2515.71	2451.54	1372.14	1395.94	1366.76	1209.56	1187.05	1109.09	1817.64	1703.48	1916.64	1376.02	1466.58	1511.17	983.538	1013.05
HPODL_00053	AMP deaminase	XP_013936969.1	268.896	273.769	197.778	185.434	94.268	86.5336	109.465	97.6489	214.41	210.983	301.441	227.796	121.553	126.596	90.5033	85.5029
HPODL_00054	MFS transporter	XP_013936972.1	936.302	833.78	382.422	373.446	141.128	120.254	168.444	162.995	514.78	591.814	643.03	451.378	215.404	206.295	170.976	176.021
HPODL_00055	54S ribosomal protein L28, mitochondrial	XP_013936973.1	31.5099	38.3789	89.7952	88.1744	74.0932	71.8318	58.5068	58.7658	169.653	164.582	81.9444	110.409	86.8228	82.1937	48.9925	57.1385
HPODL_00057	Protein URA2	XP_013936975.1	664.12	648.175	255.804	262.973	359.354	304.224	247.181	265.777	352.786	344.49	540.498	322.413	471.489	518.71	219.343	221.624
HPODL_00058	Second and third steps of methylation pathway for phosphatidylcholine biosynthesis	XP_013936976.1	6722.61	7105.73	4701.9	4585.23	2108.01	2174.28	576.756	607.453	6138.27	6416.93	7562.07	5432.2	3279.78	3061.11	491.589	501.461
HPODL_00059	Cell division control protein 11	XP_013936977.1	2276.15	2106.39	2538.59	2352.17	1080.36	1186.37	1019.36	946.727	2422.15	2433.32	2748.39	2775.53	1365.78	1490.4	889.151	796.409
HPODL_00060	hypothetical protein HPODL_00060	XP_013936978.1	57.1173	57.2842	44.5691	43.4107	24.3258	30.9921	41.3106	40.2486	33.4518	31.8154	66.8213	43.391	35.8821	40.7735	35.5346	32.1819
HPODL_00061	hypothetical protein HPODL_00061	XP_013936979.1	210.378	203.426	181.071	164.516	165.964	162.981	264.908	269.255	171.299	161.593	139.347	160.023	139.066	152.027	292.935	245.423
HPODL_00062	Uroporphyrinogen III synthase	XP_013936980.1	17.2461	21.544	42.9966	43.8099	44.8315	46.4462	56.8738	51.0374	36.3871	33.9567	47.929	58.2978	57.3451	54.5447	63.1907	65.5298
HPODL_00063	hypothetical protein HPODL_00063	XP_013936981.1	55.9576	53.423	63.2395	58.4315	35.3724	35.6242	63.711	62.7494	61.1489	57.5931	54.0498	63.0652	51.5024	47.1196	51.6118	63.6411
HPODL_00064	hypothetical protein HPODL_00064	XP_013936982.1	27.9549	23.1241	88.7832	91.884	38.0998	37.0066	51.9523	45.2851	96.1174	87.0638	37.3504	103.883	49.0458	52.8525	38.5961	41.8042
HPODL_00065	Proteasome-interacting protein CIC1	XP_013936984.1	5817.19	4728.18	4676.31	4813.13	3544.91	3026.93	3363.8	3084.05	11674.9	11367.4	3905.1	5210.82	4339.42	3924.36	2856.03	3208.67
HPODL_00066	hypothetical protein HPODL_00066	XP_013936985.1	67.2838	60.8831	70.7646	74.7841	75.6827	53.2598	74.4593	68.2796	30.5387	42.221	138.073	91.6305	72.897	74.7966	39.071	35.4499
HPODL_00067	Cell division control protein 25	XP_013936986.1	78.7532	71.7197	143.819	148.583	118.612	116.713	236.722	231.867	64.2063	64.2826	191.176	161.205	120.955	148.354	271.784	251.771
HPODL_00068	Exosome complex component mtr3	XP_013936987.1	33.4307	46.6486	30.9345	34.1412	34.2642	31.0794	29.3614	33.6038	44.1639	43.5783	26.8915	34.0914	36.4793	37.7247	27.4685	26.65
HPODL_00069	hypothetical protein HPODL_00069	XP_013936988.1	14.4839	9.75224	27.7291	26.1017	9.50065	10.5895	12.8777	10.4808	35.3452	30.0726	8.50221	28.1154	12.212	13.9276	11.5153	10.4787
HPODL_00070	hypothetical protein HPODL_00070	XP_013936989.1	434.346	405.95	850.996	866.185	487.822	414.901	419.31	461.851	1362.63	1238.42	262.453	950.98	671.629	554.303	461.464	454.661
HPODL_00071	tRNA nucleotidyltransferase (CCA-adding enzyme)	XP_013936990.1	310.8	294.518	230.679	218.513	169.71	140.32	166.089	166.481	330.459	320.316	211.458	255.369	184.181	157.639	166.267	150.858
HPODL_00072	translationally controlled tumor protein	XP_013936991.1	2483.8	2763.82	745.557	732.193	939.278	1035.19	921.399	1010.18	1748.85	1708.34	728.924	674.812	888.913	924.091	789.952	899.913
HPODL_00073	hypothetical protein HPODL_00073	XP_013936993.1	443.323	419.895	369.619	385.311	323.487	315.143	403.708	401.456	424.525	413.656	576.95	478.862	421.828	446.251	490.776	409.672
HPODL_00074	60S acidic ribosomal protein P0	XP_013936995.1	6248.79	5373.48	1386.87	1412.3	1361.25	1092.93	1302.84	1354.4	2337.41	2376.27	2284.02	1293.83	1265.18	1182.26	1212.2	1132.14
HPODL_00075	hypothetical protein HPODL_00075	XP_013936996.1	13.3977	13.1416	51.9476	36.0705	16.7418	47.0993	24.262	38.8566	6.87869	9.03386	72.4063	54.0448	39.1911	43.9161	40.5454	22.6386
HPODL_00076	Nucleolar MIF4G domain-containing protein 1	XP_013936997.1	31.287	36.9498	122.078	126.406	88.0915	62.5578	88.4675	82.9655	171.41	166.936	24.1257	126.933	100.034	79.6383	85.9225	97.4795
HPODL_00077	Protein MSP1	XP_013936998.1	2060.91	1939.08	2504.85	2283.83	2678	2449.24	2840.56	2979.61	2149.36	2088.28	2507.08	2294.82	2588.05	2762.67	2098.05	2001.14
HPODL_00078	Protein FMP42	XP_013936999.1	264.054	277.358	106.202	112.342	73.5343	89.7855	112.743	123.149	199.694	183.317	225.755	113.464	83.2665	84.9319	86.4555	96.7227
HPODL_00079	hypothetical protein HPODL_00079	XP_013937000.1	12.4722	13.5394	15.0447	15.0057	5.04049	6.80481	7.87152	7.872	13.1614	12.8773	16.6832	16.6817	5.58039	6.5463	7.75779	5.0699
HPODL_00080	Peroxisomal membrane protein PEX29	XP_013937001.1	342.172	313.22	527.059	539.486	404.511	396.286	445.92	420.791	318.749	348.507	957.045	805.995	600.332	584.49	504.114	481.668
HPODL_00082	hypothetical protein HPODL_00082	XP_013937003.1	19.015	17.7371	22.6089	21.6172	22.3268	18.6621	18.318	17.5717	23.2856	21.0256	18.0781	20.5358	18.4648	17.612	17.0503	17.4969
HPODL_00083	hypothetical protein HPODL_00083	XP_013937004.1	206.816	190.779	194.738	201.986	144.814	135.75	156.609	149.719	184.217	176.884	306.977	227.886	156.526	153.393	165.955	146.461
HPODL_00084	Carbon catabolite-derepressing protein kinase	XP_013937005.1	620.5	563.87	1624.12	1522.18	1022.32	1165.6	1622.08	1595.03	762.704	799.267	1563.36	1746.01	1300.16	1405.67	1387.79	1370.97
HPODL_00085	Heat shock protein STI1	XP_013937006.1	1223.66	1049.09	1474.96	1460.78	1174.28	1031.57	1532.71	1426.8	1436.45	1485.26	1108.36	1464.59	1253.53	1286.3	2227.79	2044.62
HPODL_00086	Ribosomal N-lysine methyltransferase 4	XP_013937007.1	982.552	843.217	447.908	413.266	397.531	308.034	337.398	364.48	453.896	452.349	509.074	427.645	330.273	352.783	313.943	337.377
HPODL_00087	hypothetical protein HPODL_00087	XP_013937008.1	318.512	276.927	172.806	162.811	128.856	121.735	196.027	205.94	123.26	119.898	305.381	168.44	114.826	122.58	189.981	169.864
HPODL_00088	Ornithine transporter of the mitochondrial inner membrane	XP_013937009.1	1145.03	1049.72	1270	1034.18	1022.63	1022.66	1279.67	1341.53	1035.84	1196.99	2019.86	1277.06	1223.73	1228.93	1644.84	1430.12
HPODL_00089	Ankyrin repeat protein nuc-2	XP_013937010.1	149.009	136.969	121.062	115.62	77.9648	72.5438	85.3045	82.1125	93.921	88.3466	164.034	131.155	85.6964	101.992	79.3074	67.3172
HPODL_00090	hypothetical protein HPODL_00090	XP_013937011.1	36.6101	34.902	53.1088	52.7923	32.1308	35.8343	43.1834	38.2637	64.9618	57.9187	113.33	113.368	79.5998	83.2793	61.7655	56.2976
HPODL_00091	hypothetical protein HPODL_00091	XP_013937013.1	951.847	719.339	663.892	715.12	288.356	319.862	186.055	174.761	833.304	862.615	968.466	779.662	364.269	333.648	141.815	135.005
HPODL_00092	Polyamine transporter 2	XP_013937014.1	243.582	250.328	162.014	163.421	135.777	139.236	176.601	163.5	169.969	167.578	300.378	169.985	157.808	181.589	159.158	168.774
HPODL_00093	Mitochondrial protein of unknown function	XP_013937015.1	69.4802	55.4246	56.6755	47.4993	45.5956	41.3799	40.0567	39.2201	81.1154	73.1033	50.2187	67.0901	65.1473	62.7359	50.2446	45.0307
HPODL_00094	[NU+] prion formation protein 1 [Ogataea parapolymorpha DL-1]	XP_013937016.1	412.903	365.538	116.439	115.626	65.5107	63.4543	66.5862	72.3873	306.307	277.544	153.375	121.951	99.1806	104.123	68.9316	61.83
HPODL_00095	Glycosylphosphatidylinositol anchor synthesis protein	XP_013937017.1	445.856	360.91	127.622	127.704	72.1552	80.279	81.7117	76.6784	157.389	155.634	233.78	149.425	95.7612	101.596	81.3787	78.3914
HPODL_00096	putative mitochondrial protein	XP_013937018.1	8.876	11.72	65.3265	70.8935	87.9485	95.966	91.2698	94.7173	55.4017	53.5651	43.3749	78.7027	120.763	121.588	108.134	110.167
HPODL_00097	hypothetical protein HPODL_00097	XP_013937019.1	318.527	258.714	230.433	217.243	277.427	240.6	266.475	271.58	183.842	192.298	344.42	218.969	257.541	289.62	216.658	199.776
HPODL_00098	Nucleotide excision repair factor NEF2, RAD4/CUT5 component	XP_013937020.1	200.551	185.921	352.652	320.784	297.979	258.903	268.692	277.088	243.306	218.316	329.946	340.805	337.055	300.134	256.175	264.959
HPODL_00099	Zinc-finger transcription factor of the Zn(2)-Cys(6) binuclear cluster domain type, involved in the	XP_013937021.1	35.5566	34.6473	39.7682	48.2554	28.2769	22.1449	28.8519	26.4591	41.5983	36.8067	52.198	47.4483	33.4103	31.0634	32.2106	33.6339
HPODL_00100	hypothetical protein HPODL_00100	XP_013937022.1	667.091	545.693	362.461	341.956	211.921	200.946	172.901	174.701	472.832	462.391	651.6	417.846	290.279	299.966	197.953	193.409
HPODL_00101	Transcription initiation factor TFIID subunit 13	XP_013937023.1	6.54241	6.93966	55.1481	47.2003	59.7552	64.8509	53.3384	55.509	41.7087	39.7439	26.6485	47.8725	54.2257	53.9783	36.9125	36.9159
HPODL_00102	Delta(8)-fatty-acid desaturase	XP_013937024.1	208.787	182.012	251.229	251.758	230.975	219.726	313.242	319.269	195.671	207.627	391.229	317.45	294.346	314.151	395.485	309.39
HPODL_00103	Protein kinase-like protein SCY1	XP_013937025.1	211.658	200.436	115.649	117.026	106.604	97.4534	103.08	102.754	86.0274	83.1478	170.474	110.864	101.139	97.9882	87.8159	86.1901
HPODL_00104	hypothetical protein HPODL_00104	XP_013937026.1	576.009	508.496	2307.25	2148.73	2326	2084.08	1762.63	1705.89	759.443	809.598	2256.33	2317.05	2538.22	2385.62	1696.08	1596.49
HPODL_00105	hypothetical protein HPODL_00105	XP_013937027.1	385.819	370.788	480.324	434.485	323.526	349.331	376.27	350.444	395.571	457.135	498.888	480.398	402.927	378.474	403.193	396.918
HPODL_00106	Heat shock factor protein	XP_013937028.1	1060.95	933.01	1287.02	1245.98	1126.66	1090.14	1445.42	1421.62	772.299	724.904	1316.73	1259.19	1174.22	1164.7	1435.52	1324.72
HPODL_00107	putative GTP-binding protein	XP_013937029.1	630.63	550.383	459.06	421.977	218.27	228.091	247.139	278.763	919.12	780.217	504.874	588.965	345.822	386.9	266.735	259.057
HPODL_00108	hypothetical protein HPODL_00108	XP_013937030.1	87.2007	77.8116	81.8031	75.2722	33.6779	32.7579	62.4781	54.527	38.3394	40.0234	152.562	69.6231	35.1311	50.2885	48.9915	41.3572
HPODL_00109	hypothetical protein HPODL_00109	XP_013937031.1	128.047	102.06	127.855	111.304	63.4896	73.8272	87.9864	88.3735	72.4018	76.7641	214.25	133.251	80.456	90.6885	86.1731	79.5723
HPODL_00110	anaphase-promoting complex component	XP_013937032.1	79.1592	67.9193	117.676	86.8079	45.2892	45.9281	73.2825	73.2439	110.733	102.83	121.903	115.739	60.1958	61.6239	67.307	58.7336
HPODL_00111	Saccharopine dehydrogenase	XP_013937033.1	11855.6	10978	3352.67	3276.02	1685.9	1488.84	1424.26	1317.41	6594.82	6717.48	5958.99	3737.2	2270.35	2318.08	1267.3	1232.57
HPODL_00112	Protein MAK11	XP_013937034.1	400.883	444.882	908.206	958.971	802.497	597.684	546.101	608.951	1535.47	1378.24	454.597	877.263	768.571	799.371	751.724	663.225
HPODL_00113	Conserved hypothetical membrane protein	XP_013937035.1	309.628	292.367	405.219	404.843	316.751	288.708	376.257	382.17	267.935	272.319	360.989	398.274	358.094	406.561	418.198	402.23
HPODL_00114	Subunit of the RNA polymerase II mediator complex	XP_013937036.1	326.34	251.994	358.046	354.461	147.296	161.899	144.982	149.373	310.282	320.955	542.788	362.741	244.392	260.095	162.499	168.237
HPODL_00115	hypothetical protein HPODL_00115	XP_013937037.1	97.0582	84.8992	335.007	311.492	161.001	186.142	133.319	137.915	133.409	186.73	545.071	416.145	215.144	214.435	93.6703	79.7099
HPODL_00116	putative membrane protein	XP_013937038.1	193.55	181.988	68.2864	75.2478	65.5273	52.0516	69.2773	65.5085	151.716	172.782	145.406	125.419	80.3337	72.6625	37.7316	40.6074
HPODL_00117	60S ribosomal protein L22	XP_013937041.1	738.187	960.978	968.574	965.318	1116.31	1313.13	1219.37	1356.25	2506.27	2548.02	678.92	945.927	1218.71	1236.71	912.295	1075
HPODL_00118	putative membrane protein	XP_013937042.1	72.7966	59.614	76.4098	75.168	48.9787	40.6297	71.8536	72.7274	69.228	67.9416	86.3084	108.756	56.3845	53.1761	83.5233	78.4469
HPODL_00119	Phenylalanine--tRNA ligase beta subunit	XP_013937043.1	4442.06	4015.83	1220.13	1174.99	612.992	704.468	604.532	591.142	2177.28	2188.38	2220.58	1352.77	873.551	937.963	540.697	540.804
HPODL_00120	Ras-related protein SEC4	XP_013937044.1	206.064	184.599	524.705	515.246	523.521	568.003	687.732	642.376	326.118	323.969	472.136	542.861	584.328	593.397	752.521	744.111
HPODL_00121	hypothetical protein HPODL_00121	XP_013937045.1	30.9987	28.4018	13.0171	9.67284	7.28634	6.50746	6.0703	6.79762	26.4209	26.4735	17.507	11.3415	9.16742	7.55635	5.53013	5.67278
HPODL_00122	putative secreted protein	XP_013937046.1	55.8641	52.206	42.8938	43.3799	27.8043	21.0537	4.39845	3.78925	85.2063	93.3989	73.3643	50.8175	33.6992	25.7049	2.97698	2.27458
HPODL_00123	putative secreted protein	XP_013937047.1	1619.51	1955.4	1608.15	1316.8	1436.19	1181.77	485.842	482.636	2399.62	2571.87	2434.88	1825.7	1800.93	1552.97	556.617	500.34
HPODL_00124	Mediator of RNA polymerase II transcription subunit 12	XP_013937048.1	27.2117	26.9505	39.6474	38.2473	14.1374	18.2955	26.0949	22.4851	32.6848	30.2214	49.5402	46.2027	22.9552	25.0028	19.3883	19.6523
HPODL_00125	SVP1-like protein 2	XP_013937049.1	470.875	467.414	680.106	693.179	356.365	372.419	406.779	361.335	558.529	529.976	1177.91	853.535	391.439	466.63	205.201	193.705
HPODL_00126	Aminotriazole resistance protein	XP_013937050.1	37.2261	28.3242	25.5076	30.2571	1.32981	4.2183	21.3661	17.361	20.8989	23.1773	46.8202	39.5869	5.23051	2.75817	17.5478	13.2004
HPODL_00127	Protein of the mitochondrial outer surface	XP_013937051.1	291.047	212.733	285.628	297.182	177.053	187.419	224.18	227.437	324.999	305.583	297.804	353.41	229.687	235.488	395.83	380.031
HPODL_00128	rRNA-processing protein FCF2	XP_013937052.1	10.7894	9.42561	30.0249	29.9789	35.0651	29.7174	36.2942	29.6622	49.9918	44.6776	17.6273	39.1435	40.7017	40.4298	36.6768	37.1444
HPODL_00129	hypothetical protein HPODL_00129	XP_013937053.1	6394.92	5497.84	3157.54	3212.96	2099.84	1877.09	2709.39	2674.43	4923.7	5108.37	6461.03	3986.84	3492.84	3376.82	2682.96	2622.04
HPODL_00130	Protein GAT2	XP_013937054.1	4642.83	3027.11	600.703	550.348	182.682	25.4721	391.356	242.283	1536.4	1603.96	1378.27	1324.1	193.221	108.258	1019.35	163.615
HPODL_00131	putative sorbitol dehydrogenase	XP_013937055.1	645.527	553.63	7144.73	6704.24	4200.9	4668.33	4574.29	4183.04	306.176	432.366	7675.07	7114.26	6181.61	6802.23	4750.3	5035.71
HPODL_00132	hypothetical protein HPODL_00132	XP_013937056.1	12.3573	12.8341	181.439	163.276	114.958	134.963	90.9302	82.4498	8.61424	12.8346	201.967	174.772	164.155	183.792	64.4756	68.5358
HPODL_00133	NADP-dependent mannitol dehydrogenase	XP_013937057.1	3.47875	2.18994	52.2475	45.0455	12.8999	22.0822	26.466	23.3761	0.841621	2.59423	51.5323	34.2147	18.8262	25.3666	22.5743	23.7439
HPODL_00134	Lactose permease	XP_013937058.1	6.46061	7.48928	60.0165	44.2272	51.6337	47.3835	45.6883	43.9626	2.24006	2.83158	53.4686	49.1052	50.1232	55.0022	28.735	37.2385
HPODL_00135	hypothetical protein HPODL_00135	XP_013937059.1	341.94	299.684	307.677	241.145	160.828	188.866	198.633	209.781	218.488	200.082	445.581	301.86	184.581	206.395	176.948	180.464
HPODL_00136	hypothetical protein HPODL_00136	XP_013937060.1	64.5527	56.4995	150.176	154.835	99.6449	138.938	306.986	283.03	52.0815	46.1384	289.903	227.971	149.307	139.752	364.663	294.507
HPODL_00137	hypothetical protein HPODL_00137	XP_013937061.1	84.042	63.6689	164.796	160.307	72.5758	86.9015	55.6122	54.2251	189.257	198.206	172.502	176.318	94.8725	100.239	42.914	41.3222
HPODL_00138	Translation machinery-associated protein 22	XP_013937062.1	26.2536	24.3113	79.4478	81.2908	74.1393	58.887	59.2745	56.6628	92.0666	97.5093	43.5304	84.3796	65.6017	57.5049	65.4685	58.0569
HPODL_00139	Lyso-phosphatidylcholine acyltransferase	XP_013937063.1	2673.14	2518.94	693.994	714.487	638.993	497.863	413.38	387.285	1287.83	1231.08	1616.58	762.359	655.049	685.636	442.471	331.362
HPODL_00140	hypothetical protein HPODL_00140	XP_013937064.1	279.276	234.551	244.331	255.16	157.335	151.054	197.917	182.334	148.651	184.931	260.371	303.294	222.284	222.074	194.265	205.051
HPODL_00141	putative kinesin family protein (KlpA)	XP_013937065.1	47.511	47.0781	106.634	110.892	73.5053	72.3467	106.688	89.6015	108.323	89.6677	45.0948	108.569	84.3198	81.8343	96.6699	93.4251
HPODL_00142	Isocitrate lyase	XP_013937066.1	22.9855	69.5776	260.033	255.317	615.475	437.059	757.414	846.892	18.3817	16.4653	167.041	161.401	518.68	478.1	3095.58	3817.93
HPODL_00143	U4/U6 small nuclear ribonucleoprotein PRP4	XP_013937067.1	323.359	314.498	309.362	320.36	217.131	183.908	182.819	199.883	436.964	479.752	307.003	362.1	260.848	249.535	176.872	180.522
HPODL_00144	Nuclear protein that acts as a heterodimer with Uba2p to activate Smt3p (SUMO)	XP_013937068.1	3586.81	3595.62	2675.35	2812.89	2200.89	1833.99	2108.97	1746.45	2129.55	2106.7	3125.88	2813.33	1878.54	2276.43	1695.86	1508.89
HPODL_00145	HDA1 complex subunit 3	XP_013937069.1	61.6371	68.487	176.966	175.92	139.985	140.681	78.9893	80.7608	155.926	149.934	60.0002	170.068	154.961	149.145	66.7268	66.5468
HPODL_00146	putative secreted protein	XP_013937070.1	24996.7	28846	12408.5	11557.1	6352.54	15708	2186.9	2338.75	12229.4	12941.8	22973	10436	8158.56	8362.3	1169.89	1206.61
HPODL_00147	GPI transamidase component GAB1	XP_013937071.1	2079.41	1713.72	967.104	1000.12	764.076	912.041	976.837	927.908	1009.8	893.084	1284.43	920.262	752.757	768.333	779.055	707.484
HPODL_00148	GRIP domain-containing protein RUD3	XP_013937072.1	39.8881	58.5119	618.816	685.648	597.838	453.47	596.229	508.474	690.08	629.363	67.9178	623.293	504.345	435.17	694.552	740.214
HPODL_00149	Mitochondrial phosphate carrier protein 3, mitochondrial	XP_013937073.1	6.71952	7.19022	73.9449	71.9688	119.518	99.7042	92.4853	94.2712	7.08658	7.36263	72.1335	88.3957	115.789	116.33	65.5245	62.7216
HPODL_00150	Cytochrome b5	XP_013937074.1	17.4764	18.1867	96.6728	103.506	108.52	86.2311	81.4257	82.59	46.1686	43.0476	35.7646	102.202	115.833	119.68	78.1639	81.9951
HPODL_00151	hypothetical protein HPODL_00151	XP_013937075.1	28.0317	39.9424	389.262	396.343	522.115	509.603	313.486	305.795	159.984	185.147	149.707	394.921	491.673	463.156	305.117	340.246
HPODL_00152	Ribosomal RNA-processing protein 15	XP_013937076.1	10.8509	11.3633	94.1121	98.9614	97.1267	68.887	53.0107	53.2463	146.998	138.722	14.9908	95.0711	82.7031	75.0639	53.5667	56.789
HPODL_00153	General control protein GCN4	XP_013937077.1	989.25	1159.45	2419.13	2479.59	4558.39	3659.8	2326.36	2565.24	1261.89	1307.48	1531.66	2148.54	3421.87	3212.08	1709.83	2070.86
HPODL_00154	hypothetical protein HPODL_00154	XP_013937078.1	2.97444	5.30467	40.8894	43.4007	71.402	98.2734	55.539	53.0743	30.7676	31.1295	14.449	56.4527	79.074	74.2266	42.8254	50.8485
HPODL_00155	Allantoate permease	XP_013935573.1	57.3679	65.5497	52.0162	53.4004	55.1109	25.6144	2.81102	2.36868	48.8809	62.3235	36.2345	45.8928	28.0656	35.9853	0.615645	0.304683
HPODL_00156	hypothetical protein HPODL_00156	XP_013935574.1	29.2036	18.0359	108.543	78.0066	109.041	82.2167	60.3364	73.7642	23.2046	17.0659	132.716	78.6592	109.524	109.33	45.8259	38.3388
HPODL_00157	D-galactonate transporter	XP_013935575.1	10.5829	21.7657	223.699	235.708	285.115	228.293	240.055	241.525	20.8326	30.5231	176.337	313.797	291.039	269.292	237.964	217.131
HPODL_00158	putative transcriptional regulatory protein	XP_013935576.1	150.813	169.74	391.166	434.741	572.297	605.018	630.82	649.124	134.121	122.876	156.888	305.138	429.618	461.295	500.29	539.109
HPODL_00159	Sorbose reductase SOU1	XP_013935577.1	8.59215	7.47471	488.165	476.849	611.824	742.172	1741.37	1550	7.11975	6.27633	164.781	316.172	434.793	479.762	1709.86	1773.16
HPODL_00160	Tannase	XP_013935578.1	53.0217	32.9533	51.3153	45.0846	247.653	377.924	1221.09	1211.16	25.278	24.0399	33.244	45.4519	111.971	156.725	1270.76	1437.62
HPODL_00161	hypothetical protein HPODL_00161	XP_013935579.1	1731.08	1640.28	4278.08	4260.18	6126.88	4643.75	6610.05	6788.57	2027.17	2150.89	2972.74	4086.62	5421.34	5063.15	5688.03	5499.98
HPODL_00162	Purine permease	XP_013935580.1	3714.26	2750.29	550.644	617.934	1165.69	645.292	503.172	625.896	1493	1404.46	720.664	612.507	418.646	414.99	36.7335	90.8972
HPODL_00163	guanine deaminase	XP_013935581.1	23.0376	34.6247	8.17283	11.0345	3.55068	4.50526	12.1705	9.06499	45.3499	32.8968	6.25065	11.7648	1.97164	1.84113	5.24764	2.96807
HPODL_00164	putative transporter	XP_013935582.1	764.701	742.657	545.216	523.127	701.487	501.155	199.383	246.296	477.518	492.351	297.925	382.22	428.927	462.054	54.4363	59.7951
HPODL_00165	hypothetical protein HPODL_00165	XP_013935583.1	0.956408	2.08471	41.5856	44.3502	174.406	130.334	127.533	139.112	2.78646	1.95616	17.5083	45.0023	139.935	151.172	129.871	122.87
HPODL_00166	hypothetical protein HPODL_00166	XP_013935584.1	58.5467	70.6589	152.304	154.562	156.743	139.013	84.2581	78.656	53.9792	73.2245	161.165	153.163	152.201	147.102	70.4925	70.4362
HPODL_00167	Component of the RSC chromatin remodeling complex	XP_013935585.1	632.358	685.174	688.25	687.265	532.296	585.969	419.433	477.094	607.77	619.691	544.784	689.488	600.305	610.92	342.738	369.035
HPODL_00168	hypothetical protein HPODL_00168	XP_013935586.1	2.06606	3.29316	74.5553	86.0068	129.377	102.31	83.6638	83.2667	76.5832	74.5923	7.21942	73.5929	95.5827	76.523	85.8417	86.5135
HPODL_00169	DNA excision repair protein ERCC-1	XP_013935587.1	13.1726	18.9924	42.7064	45.6938	64.7823	57.7336	59.2534	59.8018	30.1251	32.4261	18.474	40.6193	51.1957	50.6448	51.3036	55.3789
HPODL_00170	putative secreted protein	XP_013935588.1	159.436	218.653	551.997	557.393	720.854	703.579	531.882	584.425	608.086	574.553	147.541	601.796	644.94	579.328	422.931	470.209
HPODL_00171	D-arabinono-1,4-lactone oxidase	XP_013935589.1	1096.04	1048.55	521.365	505.806	421.253	366.701	330.174	345.424	1140.88	1107.1	481.094	551.92	441.127	428.182	290.835	299.961
HPODL_00172	Plasma membrane-associated coenzyme Q6 reductase PGA3	XP_013935590.1	55.5227	69.1445	76.625	84.3217	74.0106	66.9605	51.6547	57.073	131.469	128.673	40.7727	82.6771	76.0221	71.7422	48.8377	44.9904
HPODL_00173	Oligopeptide transporter 2	XP_013935591.1	262.056	230.882	116.284	123.639	90.8842	81.4709	158.37	171.224	126.353	117.277	107.048	111.664	71.6121	77.0866	158.011	150.246
HPODL_00174	Polyamine transport protein, recognizes spermine, putrescine, and spermidine	XP_013935592.1	2726.56	2981.11	3711.59	5176.86	5452.57	5389.18	5774.91	5109.03	1750.48	1606.93	4845.1	3901.47	5221.13	5474.88	5714.27	5622.53
HPODL_00175	SEC14 cytosolic factor	XP_013935593.1	137.205	160.142	428.575	459.784	533.538	485.465	411.052	390.208	395.963	386.154	158.083	421.549	471.575	452.003	416.689	419.695
HPODL_00176	Inhibitory regulator protein BUD2/CLA2	XP_013935594.1	152.611	148.616	185.896	202.129	170.136	129.792	130.546	132.606	156.244	144.601	81.3915	162.949	167.733	149.875	116.569	121.227
HPODL_00177	replication termination factor Rtf2	XP_013935595.1	6.14352	8.81996	55.8425	59.0568	120.614	112.619	65.1117	65.5872	33.9754	37.5007	13.7059	53.5474	84.065	83.795	55.5509	58.0515
HPODL_00179	hypothetical protein HPODL_00179	XP_013935597.1	149.805	214.784	295.316	307.653	132.804	159.163	87.8318	83.867	326.665	310.508	84.4328	257.432	140.485	129.077	66.1854	62.1221
HPODL_00180	Catabolite repression protein CAT5	XP_013935599.1	10.834	14.944	95.9801	91.6249	114.904	127.255	80.6854	76.2139	43.5806	43.1311	46.3443	103.791	128.598	127.662	66.9968	75.1029
HPODL_00181	N-myristoylated calcium-binding protein that may have a role in intracellular signaling	XP_013935600.1	26.6223	36.0745	55.5272	59.9395	83.6654	76.0416	54.7922	56.6259	65.266	67.9968	22.4829	58.0187	79.7646	79.0331	47.2287	45.0285
HPODL_00182	Zinc-regulated transporter 3	XP_013935601.1	490.22	526.336	419.988	445.962	633.233	547.89	719.772	794.275	337.711	358.042	344.355	408.905	510.395	534.142	581.498	642.112
HPODL_00183	Mating factor A secretion protein STE6	XP_013935602.1	60.9378	47.5928	75.7128	80.3122	70.5078	90.1061	276.675	267.275	35.3826	36.9949	54.0498	66.3309	61.3813	55.7651	326.474	325.295
HPODL_00184	Ubiquitin-activating enzyme E1 1	XP_013935603.1	715.953	677.162	570.253	604.141	497.175	416.63	534.69	550.16	507.214	506.375	551.291	548.085	426.956	452.49	503.096	489.588
HPODL_00185	Mitochondrial-processing peptidase subunit beta	XP_013935604.1	982.353	1089.95	802.466	785.832	578.527	565.441	543.289	539.587	1199.86	1175.79	953.917	1121.33	764.403	831.77	533.336	578.689
HPODL_00186	Protein SOK1	XP_013935605.1	432.8	485.543	645.2	593.394	876.803	1079.73	809.113	843.993	373.431	363.917	465.616	499.727	1000.49	1407.92	773.507	697.068
HPODL_00187	Chromosome transmission fidelity protein 18	XP_013935606.1	35.9553	41.1208	175.275	175.254	86.4068	87.4755	64.3647	68.0359	163.101	152.49	39.5154	153.959	83.6209	82.1792	38.1225	51.9413
HPODL_00188	hypothetical protein HPODL_00188	XP_013935607.1	4.12609	4.91445	32.277	34.3837	34.8749	31.6568	29.764	27.3439	29.4129	28.6329	5.97853	31.3965	33.8397	30.0339	28.0456	26.7787
HPODL_00189	Multidrug transporter of the major facilitator superfamily	XP_013935608.1	101.521	91.8201	167.437	164.405	222.278	174.264	509.341	430.26	83.6896	81.0648	100.644	120.948	160.74	163.134	463.792	536.356
HPODL_00191	hypothetical protein HPODL_00191	XP_013935610.1	5.77924	5.41791	14.7645	14.971	26.293	22.9439	36.6962	36.1269	8.48519	8.38338	7.99613	14.5739	22.6601	22.3004	41.6347	42.5889
HPODL_00192	Myb-like DNA-binding protein myb-1	XP_013935611.1	844.86	905.941	1526.46	1647.66	1651.26	1431.73	1904.5	1813.97	1005.1	1012.93	1267.01	1445.17	1580.9	1703.31	1826.89	1702.73
HPODL_00193	Histone acetyltransferase SAGA associated factor SGF29	XP_013935612.1	5.95477	6.63741	53.7795	57.1275	53.0743	43.3707	32.6915	31.576	59.9789	64.6776	11.3028	54.6875	53.8587	46.9405	28.4511	33.8905
HPODL_00194	54S ribosomal protein L2, mitochondrial	XP_013935613.1	901.255	1245.09	2916.46	2758.04	1860.86	1729.88	1740.44	1688.08	5088.13	4909.72	1147.97	3475.31	2465.67	2472.29	2148.91	2209.99
HPODL_00195	hypothetical protein HPODL_00195	XP_013935614.1	4.54113	4.45431	54.7479	54.0647	87.4601	83.5149	84.7785	92.2745	39.6405	40.0303	13.1643	51.64	67.0278	70.9256	83.1019	99.8805
HPODL_00196	Flavin adenine dinucleotide (FAD) synthetase	XP_013935615.1	4.6159	4.82949	98.6601	98.8913	101.106	91.7472	78.9537	70.9785	26.4075	28.413	17.2046	79.6209	96.1116	99.313	72.8461	68.3138
HPODL_00197	drap deaminase	XP_013935616.1	141.068	143.02	313.797	320.059	265.073	220.828	258.979	246.788	289.676	300.137	142.272	338.115	284.841	282.724	278.689	248.127
HPODL_00198	CDP-diacylglycerol--glycerol-3-phosphate 3-phosphatidyltransferase	XP_013935617.1	454.741	409.252	231.898	242.195	194.002	174.622	166.714	150.332	464.968	409.571	249.736	270.224	206.316	181.3	151.028	178.071
HPODL_00199	Phospho-2-dehydro-3-deoxyheptonate aldolase, phenylalanine-inhibited	XP_013935618.1	2427.73	2141.17	3403.09	3325.88	3096.28	2805.57	2920.2	3025.29	3089.55	2959.12	3136.82	3601.7	3448.65	3526.13	3679.91	3554.73
HPODL_00200	Very long-chain fatty acid transport protein	XP_013935619.1	640.682	552.545	272.355	292.298	236.543	231.958	207.488	225.529	406.046	410.104	385.906	385.87	330.796	335.14	251.049	234.896
HPODL_00201	tRNA pseudouridine synthase 1	XP_013935620.1	362.433	356.096	469.61	486.815	363.923	311.575	312.9	312.892	1088.82	1021.08	147.816	478.042	393.915	355.278	304.725	322.108
HPODL_00202	60S ribosome subunit biogenesis protein NIP7	XP_013935621.1	5.8544	9.53248	46.0882	47.6863	72.2226	65.9052	39.7288	39.6663	76.5871	74.8212	9.61657	42.6334	59.3331	52.1566	34.7846	37.3526
HPODL_00203	signal recognition particle subunit SRP72	XP_013935622.1	759.96	758.451	625.037	629.601	587.737	529.783	565.486	556.913	843.973	817.94	400.119	560.715	554.504	506.521	518.286	509.782
HPODL_00204	Mitochondrial ATP-dependent RNA helicase of the DEAD-box family	XP_013935623.1	177.305	170.549	299.303	282.984	233.101	191.507	303.835	298.413	368.388	372.758	162.715	341.812	293.625	257.893	321.37	324.375
HPODL_00205	Spindle assembly checkpoint kinase	XP_013935624.1	31.9856	33.2082	80.0486	84.0265	60.3769	59.2512	103.808	85.7811	40.4453	38.1741	46.1614	64.9024	45.3025	48.5699	82.2035	71.8825
HPODL_00206	sorbitol utilization protein SOU1	XP_013935625.1	141.78	132.284	144.635	135.046	140.427	143.848	145.277	141.369	61.3643	72.8971	156.876	107.532	133.315	136.795	95.3657	94.0863
HPODL_00207	Alpha-ketoglutarate-dependent sulfonate dioxygenase	XP_013935626.1	7.12455	1.55296	103.745	94.8731	62.7852	50.2058	64.8209	72.8603	5.28363	7.63295	137.866	119.838	84.7092	76.0946	27.1508	32.4068
HPODL_00208	hypothetical protein HPODL_00208	XP_013935627.1	34.5936	66.525	407.56	411.795	782.054	628.311	817.189	837.894	116.315	126.083	212.596	376.062	563.964	514.227	801.249	777.171
HPODL_00209	putative leucine-rich repeat-containing protein	XP_013935628.1	303.486	299.164	221.714	224.791	146.107	150.393	146.102	146.016	210.628	197.955	135.971	210.207	142.158	125.005	107.359	99.4345
HPODL_00210	hypothetical protein HPODL_00210	XP_013935629.1	41.3241	43.5941	102.133	104.906	126.236	128.171	151.705	156.417	52.7154	55.142	105.367	100.246	134.875	136.235	152.661	141.555
HPODL_00211	hypothetical protein HPODL_00211	XP_013935630.1	50.4662	51.3325	90.845	85.4599	91.4419	93.3507	96.4675	95.8979	51.335	54.478	160.421	91.1075	99.4865	96.2627	80.1292	74.0206
HPODL_00212	Protein SOF1	XP_013935631.1	388.031	339.036	576.274	618.243	539.069	419.779	507.197	423.994	893.302	789.053	258.574	599.681	589.711	581.996	525.435	587.705
HPODL_00213	5-oxoprolinase	XP_013935632.1	237.512	201.265	81.4936	83.9679	54.4756	47.2553	90.6673	88.3227	144.931	148.121	88.2611	84.0022	55.6626	59.8732	98.7126	93.825
HPODL_00214	Para-aminobenzoate (PABA) synthase	XP_013935633.1	617.916	550.26	263.548	269.422	268.032	190.144	201.426	184.783	351.953	357.14	358.556	317.266	248.194	238.321	217.762	189.578
HPODL_00215	Cellular protein	XP_013935634.1	146.416	129.478	772.432	852.074	848.893	507.318	515.596	507.279	1364.97	1222.92	124.615	758.128	742.022	617.974	528.043	571.895
HPODL_00216	hypothetical protein HPODL_00216	XP_013935635.1	19.493	21.1887	23.8509	23.0198	43.6924	37.8963	22.3211	26.464	23.8829	19.251	8.60114	19.7961	34.9326	31.7027	14.2161	17.1524
HPODL_00217	Subunit of a heterodimeric peroxisomal ATP-binding cassette transporter complex (Pxa1p-Pxa2p)	XP_013935636.1	177.16	192.465	808.35	850.991	991.916	1047.51	790.877	727.953	200.403	275.622	255.558	779.209	1019.11	1001.66	497.243	613.086
HPODL_00218	hypothetical protein HPODL_00218	XP_013935637.1	31.7673	50.1025	236.888	230.998	459.818	493.028	316.091	315.081	103.891	107.278	127.605	210.752	447.026	494.862	246.279	283.873
HPODL_00219	X-Pro aminopeptidase	XP_013935638.1	270.006	257.964	550.026	590.185	639.356	527.555	587.655	584.17	483.136	472.174	322.43	557.395	643.832	661.712	736.574	698.899
HPODL_00220	hypothetical protein HPODL_00220	XP_013935639.1	128.699	131.255	140.549	149.478	178.405	139.117	177.541	180.902	167.741	148.763	49.7113	130.955	144.916	134.056	158.021	163.524
HPODL_00221	Subunit of heterotrimeric Replication Protein A (RPA)	XP_013935640.1	483.931	598.985	893.132	908.98	500.734	624.707	510.814	520.733	624.416	595.565	498.113	785.788	539.003	585.101	544.858	454.355
HPODL_00222	proteasomal ATPase-associated factor 1	XP_013935641.1	543.34	431.437	1424.04	1474.2	1743.04	1465.31	1784.64	1742.2	1186.91	1190.69	704.069	1527.48	1580.09	1522.74	2018.41	1992.08
HPODL_00223	hypothetical protein HPODL_00223	XP_013935642.1	20.669	23.0407	69.518	71.8566	115.172	123.462	104.519	118.354	62.7423	65.8174	24.1575	64.5493	101.736	99.6179	96.4383	97.0936
HPODL_00224	hypothetical protein HPODL_00224	XP_013935643.1	199.733	171.826	190.959	190.447	162.914	147.28	132.305	146.145	146.098	156.097	114.285	165.521	148.075	162.682	77.2454	79.5784
HPODL_00225	Repressor ROX1	XP_013935644.1	346.286	352.716	759.222	723.77	485.145	492.46	328.997	327.314	658.697	584.988	379.734	687.685	755.234	910.48	271.616	284.928
HPODL_00226	hypothetical protein HPODL_00226	XP_013935645.1	1085	1078.98	744.118	716.651	323.269	440.832	216.724	192.503	600.134	589.229	1293.42	607.331	353.221	318.76	82.8614	82.0165
HPODL_00227	Protein involved in pre-rRNA processing	XP_013935646.1	201.435	172.071	391.199	455.481	334.434	299.465	277.469	282.342	666.312	617.366	108.957	396.042	394.365	386.064	269.379	310.782
HPODL_00228	Minichromosome loss protein 1	XP_013935647.1	325.314	300.032	198.021	205.26	85.4898	105.535	83.3324	78.2955	203.173	189.401	186.386	185.914	104.543	103.13	76.7923	62.6904
HPODL_00229	putative pre-rRNA processing protein	XP_013935648.1	10.2759	7.49218	26.4394	26.1682	31.4535	22.9607	24.8605	23.2167	26.3551	27.3597	9.62456	26.0437	32.8029	29.5151	28.2153	33.7984
HPODL_00230	1-(5-phosphoribosyl)-5	XP_013935649.1	37.0572	43.3525	52.5902	50.4688	52.6432	41.7081	36.3295	41.0354	78.6192	75.8396	31.2024	49.352	38.9023	36.5165	42.6396	39.967
HPODL_00231	DNA-directed RNA polymerase II subunit RPB3	XP_013935650.1	51.0895	54.6506	105.041	112.275	95.358	81.659	84.3203	79.1611	143.248	140.891	65.6178	116.752	83.6323	78.1865	81.1448	81.6088
HPODL_00232	Protein SCD6	XP_013935651.1	68.153	52.5562	86.1262	84.7417	65.9778	52.3772	31.5561	31.7144	122.406	124.348	87.1074	90.9737	63.7349	60.7111	25.5001	28.7044
HPODL_00233	Catalytic subunit of the NatB N-terminal acetyltransferase	XP_013935652.1	91.8451	77.3892	54.0315	57.9926	73.7909	67.2247	62.0608	61.2757	50.1525	45.3968	49.2454	44.6656	58.8864	57.2795	54.9253	51.8259
HPODL_00235	hypothetical protein HPODL_00235	XP_013935654.1	677.602	750.08	811.31	884.105	975.246	734.788	664.852	688.65	760.108	810.5	479.144	829.66	831.199	751.468	603.62	658.391
HPODL_00236	40S ribosomal protein S23	XP_013935655.1	233.4	333.306	2167.49	2324.51	3260.58	2724.91	2407.68	2397.41	3766.24	3860.52	549.506	2123.21	2959.81	2631.28	2526.47	2914.58
HPODL_00237	Protein that interacts with Spt6p and copurifies with Spt5p and RNA polymerase II	XP_013935656.1	925.152	934.251	2919.04	3073.98	2073.66	1784.11	1932.32	1939.52	2870.99	2642.35	1551.68	2991.6	2178.77	2171.93	1969.83	1711.14
HPODL_00238	Kinetochore-associated protein MTW1	XP_013935657.1	2.92438	3.11156	42.1092	40.9515	30.0287	28.5694	20.344	18.3581	26.6551	26.199	6.62134	36.5366	27.5717	22.5456	17.4501	16.7277
HPODL_00239	hypothetical protein HPODL_00239	XP_013935658.1	57.5495	54.5675	68.7496	75.5999	71.4907	56.2174	48.6224	50.4942	109.939	105.45	39.0138	69.8786	73.1276	67.0361	45.0172	46.3727
HPODL_00240	hypothetical protein HPODL_00240	XP_013935659.1	123.744	121.758	131.924	144.572	79.2624	78.6252	76.3911	69.2542	104.44	96.0978	66.5817	118.325	80.3663	82.5828	74.9948	60.137
HPODL_00241	Mitochondrial inner membrane magnesium transporter MRS2	XP_013935660.1	211.806	184.244	358.333	356.757	341.332	265.349	222.023	224.852	361.198	370.98	276.082	459.964	404.861	326.332	296.907	254.643
HPODL_00242	V-type proton ATPase subunit E	XP_013935661.1	59.0503	65.9659	465.51	489.082	509.933	488.431	272.992	287.089	329.015	334.293	179.841	440.365	510.759	485.428	258.568	294.802
HPODL_00243	DNA polymerase gamma	XP_013935662.1	71.0405	73.3497	223.699	231.812	216.702	168.828	156.742	147.461	162.677	157.746	88.7156	221.326	218.739	209.509	162.103	161.83
HPODL_00244	hypothetical protein HPODL_00244	XP_013935663.1	1.8835	2.35135	32.4308	36.3206	44.6684	33.9627	29.0932	28.7979	20.7346	20.3625	8.64119	35.3522	41.491	39.8757	31.2062	30.774
HPODL_00245	hypothetical protein HPODL_00245	XP_013935664.1	186.506	169.337	212.165	214.616	213.918	182.396	250.572	252.639	128.45	130.242	153.188	218.699	190.218	200.811	260.941	221.262
HPODL_00246	putative membrane protein	XP_013935665.1	32.7284	42.7307	165.411	152.778	213.886	202.461	175.396	173.318	212.996	207.781	105.456	172.782	220.327	207.544	195.995	194.96
HPODL_00247	Protein SST2	XP_013935666.1	41.6248	45.4803	99.9562	97.2352	80.0546	66.5058	91.1426	89.2005	49.2346	48.8032	79.2498	105.309	75.4867	72.9264	84.8649	82.4213
HPODL_00248	Eukaryotic translation initiation factor 2 subunit gamma	XP_013935667.1	1211.55	1262.7	1764.38	1807.81	1389.59	1082.37	1095.68	1084.79	2722.89	2604.02	891.142	1787.82	1387.5	1301.82	1149.07	1146.95
HPODL_00249	Zinc-finger transcription factor	XP_013935668.1	85.1725	77.6415	81.8755	79.7783	56.6182	66.2705	81.9668	93.0375	66.426	65.5299	101.916	85.8762	82.5897	79.4735	69.5757	74.0658
HPODL_00251	Carnitine acetyltransferase	XP_013935670.1	492.006	398.522	1923.16	1935.37	1825.25	1754.81	2805.26	2669.53	196.388	233.729	2073.36	1410.61	1361.31	1603.29	2427.6	2176.86
HPODL_00252	40S ribosomal protein S5	XP_013935671.1	1048.65	1457.16	1673.6	1649.82	1713.75	1657.11	1461.68	1484.71	3581.15	3589.81	750.306	1584.25	1730.86	1641.5	1403.62	1607.57
HPODL_00254	peroxiredoxin Q/BCP	XP_013935673.1	25.6976	27.6491	143.484	152.663	90.7597	94.9197	71.7824	73.3124	110.316	108.709	67.2122	159.726	96.0599	91.8232	57.327	54.8209
HPODL_00255	Aquaporin-1	XP_013935674.1	341.004	340.145	193.021	175.352	159.593	205.587	158.594	145.113	258.406	274.306	410.176	193.647	133.733	130.825	80.189	74.0799
HPODL_00256	Mitochondrial external NADH dehydrogenase, a type II NAD(P)H:quinone oxidoreductase	XP_013935675.1	5343.37	3864.57	1679.48	1685.32	1394.45	1207.31	1481.93	1461.63	2649.79	2621.66	1564.61	1346.64	1339.26	1340.23	1396.75	1400.37
HPODL_00257	exosome complex component CSL4	XP_013935676.1	15.767	23.9716	35.7119	32.7282	43.6393	43.5388	38.8474	46.0212	40.5913	36.1811	22.4557	31.3125	39.2916	38.5042	39.7062	36.6588
HPODL_00258	Nuclear localization sequence-binding protein	XP_013935677.1	887.205	947.975	1204.3	1253.73	824.559	654.028	1082.61	1146.29	2754.3	2375.98	631.101	1355.49	891.274	920.195	1207.43	1209.62
HPODL_00259	hypothetical protein HPODL_00259	XP_013935678.1	1413.14	1281.26	650.046	604.141	389.225	440.303	591.826	511.389	669.619	627.905	1180.6	659.346	465.801	566.809	652.544	495.52
HPODL_00260	Vacuolar protein sorting-associated protein	XP_013935680.1	45.5841	39.8906	34.1309	43.6592	29.3241	25.9352	32.3758	33.0385	42.9435	43.5703	44.0751	51.1951	31.5302	28.5408	34.4126	30.7894
HPODL_00261	Subunit of TORC1, a rapamycin-sensitive complex involved in growth control	XP_013935681.1	196.153	173.532	96.9731	100.238	87.4844	78.9885	91.0226	86.3803	93.7082	89.2138	105.304	94.5784	76.6816	86.4599	79.2574	69.5834
HPODL_00262	RHO1 GDP-GTP exchange protein 2	XP_013935682.1	230.554	223.238	186.911	178.285	129.746	127.887	142.154	146.262	173.74	172.094	163.616	181.266	154.215	150.219	132.411	127.538
HPODL_00263	Actin-related protein 2/3 complex subunit 3	XP_013935683.1	305.535	341.656	298.116	305.623	520.755	561.717	289.223	318.491	201.915	206.695	354.503	253.975	446.061	464.284	198.673	202.647
HPODL_00264	F-box protein	XP_013935684.1	601.975	611.114	445.313	452.589	346.335	350.771	382.62	347.65	348.837	341.64	783.722	460.507	383.926	367.063	274.353	265.306
HPODL_00265	V-type proton ATPase subunit a, vacuolar isoform	XP_013935685.1	1620.67	1502.42	927.879	921.768	593.415	594.778	653.793	630.752	820.888	846.173	1111.9	854.683	641.522	683.808	571.229	554.473
HPODL_00267	GABA-specific permease	XP_013935686.1	120.218	120.423	22.2223	20.0323	4.39023	5.23725	11.4951	7.35905	67.1705	66.002	26.7723	15.4053	3.83733	2.5294	7.72433	11.2135
HPODL_00268	GABA-specific permease	XP_013935687.1	428.482	392.251	210.609	177.096	61.9308	68.1015	49.8248	32.9529	254.201	258.003	277.25	161.014	70.831	66.4694	24.2669	23.7369
HPODL_00269	hypothetical protein HPODL_00269	XP_013935688.1	1360.08	1229.6	1178.88	1071.73	994.314	952.655	1231.37	1179.61	920.54	894.148	1298.55	1126.83	1269.22	1113.71	790.688	894.429
HPODL_00270	hypothetical protein HPODL_00270	XP_013935689.1	263.276	210.022	189.937	197.96	119.303	122.703	170.44	173.232	161.304	151.162	212.338	195.179	122.695	153.263	141.214	150.682
HPODL_00271	hypothetical protein HPODL_00271	XP_013935690.1	10.9453	10.2223	13.2946	13.7191	9.60827	10.013	10.6134	8.07221	8.38896	6.83992	20.0549	14.7159	9.63326	12.0921	7.13186	6.48394
HPODL_00272	hypothetical protein HPODL_00272	XP_013935691.1	27.4437	23.0082	33.9205	28.8952	22.0336	22.8691	18.704	18.4217	27.4346	29.5897	54.7731	36.4243	23.0948	23.4428	16.758	14.7957
HPODL_00273	Nucleoside diphosphate kinase	XP_013935692.1	559.57	717.425	549.194	551.992	501.205	433.999	301.242	300.818	970.659	1014.01	522.022	559.924	529.511	498.891	344.073	351.687
HPODL_00274	Eukaryotic initiation factor (eIF) 2A	XP_013935693.1	1027.78	949.138	408.343	403.35	214.644	200.342	178.822	189.198	839.351	838.518	778.155	450.171	264.141	261.117	188.414	181.794
HPODL_00275	STAM-binding protein	XP_013935694.1	365.661	323.695	388.649	421.611	253	221.465	368.061	359.217	277.045	268.657	581.035	420.348	314.655	334.548	354.325	299.961
HPODL_00276	Protein involved in bud-site selection	XP_013935695.1	23.4092	25.973	41.2075	43.0076	41.4993	34.957	73.1256	74.1884	92.6367	94.0209	21.8984	40.6285	40.8954	39.551	76.5209	77.7203
HPODL_00277	60S ribosomal protein L10	XP_013935696.1	1151.65	1595.02	2310.52	2327.08	2965.31	2624.22	2696.92	2889.99	3809.4	3830.11	1140.81	2160.2	2663.16	2576.44	2370.82	2816.95
HPODL_00278	hypothetical protein HPODL_00278	XP_013935697.1	502.951	465.882	456.351	453.557	277.899	262.16	338.769	318.146	406.597	424.16	562.573	454.03	334.43	333.886	327.601	315.62
HPODL_00279	Repressible alkaline phosphatase	XP_013935698.1	328.181	266.115	354.133	336.576	179.663	166.726	211.619	191.223	366.292	346.829	383.039	396.849	220.967	201.754	159.381	153.474
HPODL_00280	hypothetical protein HPODL_00280	XP_013935699.1	41.984	42.2704	32.7586	31.9099	31.226	26.7789	26.3574	26.2101	28.5868	31.1008	58.7065	34.5301	30.5824	35.7891	23.5229	20.96
HPODL_00281	coatomer subunit gamma	XP_013935700.1	1139.37	1040.56	578.357	582.979	402.057	436.92	586.395	621.78	699.027	669.386	841.239	595.727	407.666	423.996	579.666	547.205
HPODL_00282	Cell differentiation protein rcd1	XP_013935701.1	66.5955	69.0206	54.2613	53.1217	33.3522	31.1272	38.6975	41.4728	49.8952	52.0778	100.99	57.1201	33.5253	34.2851	37.9328	33.7303
HPODL_00283	putative N-acetyltransferase	XP_013935702.1	23.2421	29.7883	66.2899	63.4594	59.4626	64.0398	61.9506	65.1709	55.5806	57.5299	76.1012	67.2534	64.6265	62.0877	58.3729	59.424
HPODL_00284	WD repeat-containing protein slp1	XP_013935703.1	195.402	164.239	81.9411	87.2418	32.6218	35.4789	6.9885	11.1767	105.713	101.744	173.088	89.1095	31.0534	31.2531	3.60775	3.57096
HPODL_00285	Stress protein DDR48	XP_013935704.1	3.80209	4.30718	150.421	140.342	557.258	957.35	2588.1	2379.48	12.5608	15.0679	30.0983	63.741	319.572	432.555	1728.85	1620.22
HPODL_00286	H subunit of the mitochondrial glycine decarboxylase complex	XP_013935706.1	265.514	311.192	138.615	128.397	151.143	147.121	132.374	130.852	313.131	300.857	199.536	171.526	173.563	159.11	149.734	142.154
HPODL_00287	hypothetical protein HPODL_00287	XP_013935707.1	301.959	320.089	383.012	428.989	283.994	295.998	429.201	455.988	238.774	217.545	619.494	425.152	353.495	378.349	419.044	414.491
HPODL_00288	Protein vts1	XP_013935708.1	748.616	583.103	701.127	709.748	553.651	532.569	771.736	740.225	452.757	465.87	1144	727.118	561.882	538.967	748.078	660.483
HPODL_00289	Twinfilin-1	XP_013935709.1	134.076	118.336	368.58	354.37	318.569	330.859	402.112	381.507	117.538	122.175	285.797	262.818	236.661	256.254	294.301	292.191
HPODL_00290	hypothetical protein HPODL_00290	XP_013935710.1	32.5297	27.0371	32.6449	38.2089	23.9671	23.9598	19.7078	18.4858	22.3206	23.6288	50.3395	35.1943	24.6904	18.7795	12.7272	11.7374
HPODL_00291	Septation initiation network scaffold protein cdc11	XP_013935711.1	94.8992	86.1061	109.687	112.09	41.3393	43.3453	61.5458	50.5179	85.6718	80.5702	103.33	99.6876	42.5208	51.2862	51.7432	39.9871
HPODL_00292	hypothetical protein HPODL_00292	XP_013935712.1	19.6119	14.3879	109.475	105.377	76.4338	94.103	89.0878	76.8366	36.8589	36.7265	93.7451	129.659	116.893	97.7376	86.9831	90.6275
HPODL_00293	Potassium-activated aldehyde dehydrogenase, mitochondrial	XP_013935713.1	9763.24	4903.85	31482.4	29029.7	24161.3	25773.2	45810.9	43741.8	2352.12	3066.29	33664	23579.1	27913.9	29011.2	66605.7	62525.5
HPODL_00294	Guanine nucleotide exchange factor LTE1	XP_013935714.1	213.912	183.077	88.6095	90.4642	18.084	18.989	7.16063	6.16647	115.281	109.36	136.678	106.048	19.1159	19.2874	7.87146	2.3284
HPODL_00295	hypothetical protein HPODL_00295	XP_013935715.1	18.3683	15.1196	24.2664	23.7536	25.6099	21.6901	18.0863	19.6542	15.3121	16.7131	38.4779	25.6673	23.5589	22.6736	13.924	12.7632
HPODL_00296	Myosin-2	XP_013935716.1	371.364	314.566	171.177	172.129	84.5918	92.1679	86.6895	84.7989	220.239	223.492	162.398	170.334	95.5556	107.512	74.3536	72.0909
HPODL_00297	synaptobrevin vamp-like protein	XP_013935717.1	30.4268	43.2213	279.992	281.025	464.85	519.63	378.974	394.238	196.162	201.479	135.088	274.939	442.723	440.517	303.828	318.665
HPODL_00298	Spliceosomal protein DIB1	XP_013935718.1	9.23272	11.3994	36.8635	31.0885	32.884	25.9538	30.2009	30.2137	42.2316	40.1259	20.061	36.7326	35.5723	36.47	33.021	31.1371
HPODL_00299	hypothetical protein HPODL_00299	XP_013935719.1	88.1998	81.4806	87.915	86.036	71.4965	80.5656	88.2828	93.9169	98.961	95.9297	149.103	114.259	95.6915	97.3166	98.9314	107.974
HPODL_00300	Threonine--tRNA ligase, mitochondrial	XP_013935720.1	1132.16	945.447	454.572	424.245	302.098	339.113	326.412	297.347	740.188	775.744	1102.29	668.19	466.463	468.572	399.059	418.127
HPODL_00301	Autophagy-related protein 17	XP_013935721.1	214.16	189.907	578.4	557.518	592.232	438.321	385.821	395.808	418.714	401.998	327.51	565.062	499.792	452.327	291.867	272.152
HPODL_00302	putative secreted protein	XP_013935722.1	6514.86	6476.02	6257.32	5945.86	4081.64	4818.39	3960.32	3967.93	3573.74	3352.43	12325.3	4997.67	4049.74	3561.7	997.814	1220.67
HPODL_00303	Rab proteins geranylgeranyltransferase component A	XP_013935723.1	6088.56	5811.41	3605.28	3616.4	2569.77	2397.62	2330.29	2425.4	4102.25	3997.42	4762.13	3148.4	2392.65	2553.28	2127.81	2142.08
HPODL_00304	Rab proteins geranylgeranyltransferase component A	XP_013935724.1	155.882	140.934	106.231	105.945	117.847	112.471	68.2801	66.7668	120.962	123.047	129.595	97.4273	122.528	104.755	61.4844	64.8426
HPODL_00305	hypothetical protein HPODL_00305	XP_013935726.1	334.789	317.089	310.227	359.411	407.263	414.831	391.736	388.971	291.585	285.648	176.121	277.945	342.409	361.597	307.362	334.65
HPODL_00306	putative nonsense-mediated mRNA decay protein (Nmd5)	XP_013935727.1	315.921	303.798	182.251	190.462	147.737	135.56	162.159	162.495	249.797	236.046	173.749	180.626	152.203	147.403	161.359	164.548
HPODL_00307	GTPase NPA3	XP_013935728.1	671.064	641.832	1573.27	1571.24	1871.56	1358.86	1637.31	1525.39	1987.6	1820.4	730.224	1613.62	1756.73	1602.88	1693.49	1755.24
HPODL_00308	hypothetical protein HPODL_00308	XP_013935729.1	7.31628	9.33913	18.8294	18.4955	23.6553	22.6678	19.5422	21.1164	16.4367	14.4078	15.3224	21.5187	22.9118	22.8931	17.6422	19.6638
HPODL_00309	Uracil catabolism protein 4	XP_013935730.1	204.703	206.798	167.954	171.087	164.39	140.93	114.951	120.575	136.775	152.588	128.305	129.808	150.785	148.729	64.3694	52.4995
HPODL_00310	40S ribosomal protein S20	XP_013935731.1	300.043	466.151	2206.36	2321.87	3293.87	2824.53	2249.07	2270.48	4330.06	4425.23	575.17	1947.25	2719.96	2420.12	2175.47	2605.78
HPODL_00311	Septation protein imp2	XP_013935732.1	451.827	470.762	376.172	380.796	149.596	143.667	46.7849	52.2073	513.624	514.454	216.878	371.077	146.533	134.304	26.9737	23.7322
HPODL_00312	putative magnesium transporter	XP_013935733.1	134.241	123.033	115.155	115.512	94.1824	98.7042	113.394	122.118	100.488	94.2144	113.766	102.097	81.9047	104.22	95.3144	101.16
HPODL_00313	hypothetical protein HPODL_00313	XP_013935734.1	11.6583	13.9766	85.0798	81.3634	107.278	89.8066	52.667	56.8997	86.1163	82.3854	35.5347	92.2108	112.267	99.3437	55.8261	59.209
HPODL_00314	D-arabinose 1-dehydrogenase	XP_013935735.1	148.99	132.938	42.2369	44.3278	32.9481	28.5651	31.9474	32.6108	76.5412	71.3917	78.2274	45.9381	28.3362	28.8044	32.3714	27.464
HPODL_00315	Multifunctional enzyme of the peroxisomal fatty acid beta-oxidation pathway	XP_013935736.1	444.638	387.729	1305.04	1306.4	711.591	862.743	1215.36	1092.82	289.189	476.946	1490.07	1838	1082.63	1172.51	1028.05	1127.89
HPODL_00316	Intracellular protein transport protein USO1	XP_013935737.1	60.2698	48.0369	75.9996	82.8466	39.4375	42.6829	61.2295	57.6524	110.222	98.9096	65.7362	93.8004	56.99	56.1009	59.6325	64.6641
HPODL_00317	hypothetical protein HPODL_00317	XP_013935738.1	142.914	139.121	160.538	164.888	119.882	108.634	152.832	142.438	94.8882	97.2164	191.437	168.962	123.594	134.952	150.456	138.048
HPODL_00318	Subunit of the membrane-associated retromer complex essential for endosome-to-Golgi retrograde prote	XP_013935739.1	443.939	413.036	502.374	498.919	403.446	382.601	476.074	476.839	448.804	430.426	446.738	462.965	421.932	415.358	459.637	379.821
HPODL_00320	protein-tyrosine phosphatase	XP_013935741.1	221.81	193.008	189.268	177.319	153.409	144.669	159.786	151.857	161.421	164.422	196.903	166.958	157.164	172.928	162.953	137.839
HPODL_00321	1-phosphatidylinositol-4,5-bisphosphate phosphodiesterase	XP_013935742.1	52.3579	40.7379	62.8664	60.5409	53.4175	48.2822	87.6396	92.111	38.0054	41.0642	45.1876	59.5953	65.0163	64.4673	112.881	105.146
HPODL_00322	protein enp1	XP_013935743.1	317.209	337.734	436.066	438.991	301.184	256.607	293.621	300.61	978.36	947.304	166.954	457.579	352.092	333.195	308.561	321.978
HPODL_00323	Guanine nucleotide exchange factor SRM1	XP_013935744.1	1019.82	947.074	843.67	839.651	396.554	349.464	386.243	368.964	1101.33	1082.54	799.541	1046.95	525.762	524.788	419.635	362.48
HPODL_00324	Imidazole glycerol phosphate synthase hisHF	XP_013935745.1	949.794	841.091	466.703	474.329	291.973	247.602	211.181	198.904	898.121	895.91	530.113	534.548	336.027	372.049	183.346	188.145
HPODL_00325	Phospho-2-dehydro-3-deoxyheptonate aldolase, tyrosine-inhibited	XP_013935746.1	7009.76	6272.1	2953.46	2735.65	1350.11	1484.17	1350.49	1346.01	5452.35	5103.95	4326.38	3021.7	1754.02	1889.71	1345.67	1316.19
HPODL_00326	hypothetical protein HPODL_00326	XP_013935747.1	158.884	128.976	84.9018	77.3005	58.5408	50.9441	63.2151	80.2699	63.4793	66.9439	168.556	87.2273	53.0036	56.9261	59.6221	55.2014
HPODL_00327	hypothetical protein HPODL_00327	XP_013935748.1	129.956	125.264	36.3253	31.0269	28.9809	27.6186	37.4814	33.8016	55.3975	58.0112	71.9145	37.4468	27.8162	28.433	33.5348	28.8011
HPODL_00328	Protein PNS1	XP_013935749.1	850.246	802.523	451.322	451.19	492.124	507.015	425.966	448.671	477.276	442.061	805.599	427.497	514.489	526.112	401.444	364.743
HPODL_00329	hypothetical protein HPODL_00329	XP_013935750.1	28.3693	25.3349	45.7124	49.8479	46.1258	36.8851	61.1954	63.7635	37.3856	34.2208	14.9999	44.0737	37.6706	37.3449	61.5926	71.8722
HPODL_00330	Origin recognition complex subunit 5	XP_013935751.1	2089.94	2042.96	724.619	717.494	603.237	526.562	513.712	523.787	1227.76	1190.71	863.91	780.105	663.999	673.952	522.097	531.972
HPODL_00331	hypothetical protein HPODL_00331	XP_013935752.1	16.7135	20.6112	37.6272	41.875	40.9111	34.6217	38.1191	41.7682	38.9168	42.4121	16.7782	41.1627	39.576	36.7862	35.4914	36.8829
HPODL_00332	hypothetical protein HPODL_00332	XP_013935753.1	8.01116	8.92952	50.6307	55.1175	57.6133	51.7204	51.2756	48.6296	29.0168	26.5845	18.9432	56.2066	58.7484	59.3874	47.1763	54.0709
HPODL_00333	hypothetical protein HPODL_00333	XP_013935754.1	4.8616	7.01271	57.397	59.2204	104.731	115.158	111.304	132.558	10.0209	10.3405	43.4379	47.6782	88.5175	101.669	119.071	156.477
HPODL_00334	ubiquitin-conjugating enzyme E2 M	XP_013935755.1	9.70789	9.92382	81.305	79.8262	136.132	129.76	101.879	98.8974	65.4085	69.6149	23.7263	73.3134	124.021	105.824	89.7295	103.121
HPODL_00335	Nuclear migration protein NUM1	XP_013935756.1	59.5646	60.3652	85.4507	100.331	51.0731	50.1373	88.9848	76.2614	87.7844	81.7308	48.3024	104.177	54.2614	58.9052	96.3007	81.9309
HPODL_00336	putative cell wall biogenesis protein phosphatase	XP_013935757.1	652.084	598.382	390.805	430.347	448.93	347.626	442.731	437.948	340.976	326.652	384.957	324.686	355.233	370.405	452.786	417.776
HPODL_00337	hypothetical protein HPODL_00337	XP_013935758.1	2413.46	2459.09	760.612	745.061	743.778	645.292	922.482	986.516	1598.61	1528.15	1258.16	824.683	716.081	725.23	825.482	862.514
HPODL_00338	hypothetical protein HPODL_00338	XP_013935759.1	25.6777	30.5997	77.1005	77.6399	89.5924	94.1678	82.0753	77.5554	64.9676	64.119	49.9821	93.6033	106.222	106.026	86.6834	85.3497
HPODL_00339	Uricase	XP_013935760.1	32.2513	43.7866	63.3892	64.1554	89.388	83.3631	82.1935	80.3159	45.099	51.089	60.5516	66.2532	82.1943	78.9321	81.8154	66.9585
HPODL_00340	putative oxidoreductase	XP_013935761.1	157.894	214.716	260.19	258.543	483.399	394.187	363.987	362.79	180.849	190.107	185.732	239.143	314.994	308.361	254.812	232.203
HPODL_00341	hypothetical protein HPODL_00341	XP_013935762.1	207.587	203.744	141.363	129.462	128.037	107.27	104.598	109.624	161.501	157.575	112.921	149.194	124.845	116.263	100.37	87.8247
HPODL_00342	Tryptophan--tRNA ligase, cytoplasmic	XP_013935763.1	2477.14	2465.69	1963.47	1944.4	1665.24	1509.35	1607.65	1607.7	2321.5	2303.82	1822.17	1996.78	1646.49	1687.79	1782.55	1664
HPODL_00343	putative transporter	XP_013935764.1	1502.52	1467.93	894.797	890.694	603.096	588.245	582.229	584.412	896.371	907.091	1300.57	890.05	663.443	692.684	508.385	486.584
HPODL_00344	Polyadenylation factor subunit 2	XP_013935765.1	283.298	361.446	459.493	461.721	425.739	408.693	440.171	428.515	463.292	455.927	310.181	413.806	403.024	423.338	326.489	359.79
HPODL_00345	hypothetical protein HPODL_00345	XP_013935766.1	8474.14	8648.88	31873	34651.2	39220.8	39641.8	63064.2	57663.2	24232.8	28351.5	12261.6	25956.9	38733.9	36699.5	58933.6	61893.2
HPODL_00346	hypothetical protein HPODL_00346	XP_013935767.1	110.358	171.666	349.388	413.795	336.604	285.911	376.523	438.828	183.88	189.563	133.47	274.636	265.186	384.427	447.548	377.316
HPODL_00347	Conserved hypothetical membrane protein	XP_013935768.1	37.8105	41.0295	63.9609	63.1542	68.9081	57.9654	38.759	37.3467	44.5256	48.4748	91.6886	61.1574	69.2793	71.1251	31.7468	31.4796
HPODL_00348	hypothetical protein HPODL_00348	XP_013935769.1	12.181	14.0566	45.4114	45.363	56.6191	43.0275	58.4467	59.226	34.7911	36.5256	17.0167	38.8839	45.2831	42.0579	45.3145	50.686
HPODL_00349	hypothetical protein HPODL_00349	XP_013935770.1	109.067	113.376	83.4848	85.5889	47.1438	44.3707	69.2538	61.9384	89.5465	84.6385	103.043	87.169	53.7591	64.7803	56.5221	50.4919
HPODL_00350	Phosphoglycerate mutase	XP_013935771.1	6.65601	6.01059	26.7237	24.7077	31.1958	29.4136	38.011	35.7332	19.2913	18.7536	24.7772	33.9217	34.8041	36.4351	54.887	49.4748
HPODL_00351	hypothetical protein HPODL_00351	XP_013935772.1	50.4368	52.2269	73.8263	75.2757	81.6072	80.5246	118.974	115.524	38.3261	35.4269	70.9948	67.1201	68.4649	75.0278	112.144	101.765
HPODL_00352	hypothetical protein HPODL_00352	XP_013935773.1	375.141	346.108	476.358	507.479	554.937	460.127	531.126	546.589	239.575	265.444	421.804	487.268	492.134	474.604	517.281	470.339
HPODL_00353	histone H2B	XP_013935774.1	382.419	566.578	2562.56	2321.38	597.567	1033.91	197.844	186.179	2221.54	2167.02	1166.6	2201.58	790.153	788.391	104.415	75.8765
HPODL_00354	histone H2A	XP_013935775.1	1202.49	1702.75	5847.16	5971.27	2133.86	3817.18	582.072	590.488	4261.05	4179.34	2761.13	4817.75	2384.89	2268.69	268.82	227.016
HPODL_00355	Sporulation protein RMD1	XP_013935776.1	722.825	859.615	1214.2	1252.6	1488.72	1265.68	1037.4	973.841	1270.21	1252.85	531.49	1115.72	1199.04	1151.15	817.932	912.608
HPODL_00356	U3 small nucleolar RNA-associated protein 20	XP_013935777.1	154.897	139.62	35.6138	36.4305	23.5786	17.2855	20.4718	21.4559	99.1362	93.1386	36.2483	43.2358	28.2141	25.368	16.2285	17.474
HPODL_00357	HMG box-containing protein	XP_013935778.1	29.6651	22.7344	82.2323	83.1237	55.0947	47.9187	50.3386	45.2539	93.4873	89.2924	76.1046	94.7854	62.6025	59.2621	48.8724	49.1054
HPODL_00358	putative secreted protein	XP_013935779.1	70.2655	63.9805	92.3411	80.1477	40.5398	42.1649	60.7932	57.4833	86.339	85.2998	128.04	111.894	56.0435	56.2312	54.9664	46.1987
HPODL_00360	hypothetical protein HPODL_00360	XP_013935780.1	20.0688	18.4209	15.58	16.0125	3.92928	4.80821	7.53816	8.8474	17.6141	15.7088	23.0774	15.1811	4.61342	5.83865	7.05778	6.00535
HPODL_00361	hypothetical protein HPODL_00361	XP_013935781.1	1212.63	1025.37	517.217	490.32	205.689	193.722	259.862	264.2	963.679	899.629	1095.22	801.96	324.313	328.158	332.414	311.084
HPODL_00362	hypothetical protein HPODL_00362	XP_013935782.1	451.53	369.021	346.771	361.497	217.977	265.83	277.57	260.294	368.815	343.171	505.139	333.197	271.318	292.107	225.862	197.011
HPODL_00363	Pre-rRNA-processing protein PNO1	XP_013935783.1	67.8807	60.0541	54.803	53.5053	50.8825	49.7124	33.4691	30.2267	86.0301	77.1442	75.7429	53.4698	51.8557	53.8674	27.9231	24.7902
HPODL_00364	hypothetical protein HPODL_00364	XP_013935784.1	908.083	726.64	3918.65	3665.97	2288.42	2286.12	3188.5	3005.82	1298.78	1949.59	3484.52	5406.17	3191.17	3279.89	2815.28	2708.17
HPODL_00365	Protein GDS1	XP_013935785.1	3241.38	2645.46	2572.19	2542.63	2960.81	2592.22	4221.44	4120.46	1393	1400.64	4617.55	2337.62	2628.34	2518.86	3558.87	3639.87
HPODL_00366	hypothetical protein HPODL_00366	XP_013935786.1	865.595	778.063	535.978	540.939	450.805	437.405	837.908	846.06	521.478	462.326	800.419	612.737	511.667	505.09	1146.22	1000.45
HPODL_00367	Cyclin puc1	XP_013935787.1	2981.69	2371.58	2024.43	1814.61	1132.94	2656.59	3689.93	3320.7	1315.82	1246.27	3985.38	2114.1	1953.52	2131.73	4004.49	3054.15
HPODL_00368	putative GTP-binding protein	XP_013935788.1	2101.92	1649.98	647.981	642.609	407.894	402.836	302.317	298.366	1219.09	1173.93	1322.22	874.725	497.365	513.224	351.009	256.532
HPODL_00369	OTU domain-containing protein 2	XP_013935789.1	38.8033	36.2035	42.4114	37.8427	31.2583	34.8062	39.6648	38.2043	60.0377	56.4053	53.1886	47.764	42.7821	38.4535	33.5145	36.5463
HPODL_00370	Cytochrome c heme lyase	XP_013935790.1	68.0004	53.6805	84.0424	82.3999	68.855	70.8403	95.5881	87.1469	99.3918	91.3264	96.5808	108.402	87.3873	89.6236	90.9127	84.6738
HPODL_00371	electron transfer flavoprotein-ubiquinone oxidoreductase, mitochondrial	XP_013935791.1	430.255	343.483	258.879	239.225	92.7347	77.1581	116.701	110.164	516.77	521.87	327.972	345.432	158.985	159.76	92.7252	88.7792
HPODL_00372	Rho guanine nucleotide exchange factor scd1	XP_013935792.1	117.009	124.675	103.557	108.038	43.7844	46.236	51.801	59.1353	114.777	109.941	137.942	114.621	60.5533	61.1839	45.1769	40.9684
HPODL_00373	ER-derived vesicles protein ERV46	XP_013935793.1	1604.51	1455.51	1494.81	1582.65	927.91	892.23	1151.55	1252.63	1835.15	1871.95	1912.01	1799.24	1057.35	1072.81	753.801	788.534
HPODL_00374	Protein NRD1	XP_013935794.1	734.266	640.356	716.337	672.944	408.507	372.212	508.949	479.201	624.017	606.532	746.126	746.257	502.303	460.797	475.57	505.134
HPODL_00375	hypothetical protein HPODL_00375	XP_013935795.1	31.8454	29.9729	38.7718	41.0438	62.437	54.6928	43.777	46.5708	32.1824	32.5219	61.2394	41.9612	46.4824	47.1332	28.9016	29.7903
HPODL_00376	putative secreted protein	XP_013935796.1	1045.09	998.122	894.38	866.395	359.565	391.326	506.485	448.671	1026.2	996.602	1430.52	1073.29	568.929	619.879	417.129	380.556
HPODL_00377	hypothetical protein HPODL_00377	XP_013935797.1	83.973	78.7899	106.006	98.1794	69.7869	85.2848	54.0414	59.8966	79.24	95.4544	196.263	96.1464	80.176	69.7052	33.5507	37.804
HPODL_00378	Mitochondrial outer membrane protein porin	XP_013935798.1	2889.58	2853.11	1820.73	1589.7	793.07	957.083	950.854	903.918	1440.22	1510.44	3398.42	1693.32	1068.72	1105.85	808.479	725.717
HPODL_00379	Ammonium transporter MEP1	XP_013935799.1	4208.77	3584.67	1315.54	1169.05	479.846	284.947	212.823	183.327	2965.52	2924.48	2011.73	1440.11	594.799	547.426	229.217	261.42
HPODL_00380	tyrosine phosphatase	XP_013935800.1	5.6987	4.90421	12.6625	15.2811	6.88398	6.41816	16.5083	15.1427	9.22703	8.90671	11.9165	12.5537	8.84329	10.4955	9.87031	10.3601
HPODL_00381	Protein with a role in cellular adhesion and filamentous growth	XP_013935801.1	965.762	827.159	364.691	358.783	283.71	263.003	295.146	296.908	504.839	476.004	482.635	340.681	262.271	281.438	274.825	244.419
HPODL_00382	DNA primase small subunit	XP_013935802.1	555.409	589.879	834.145	766.873	171.571	280.445	219.204	214.096	711.608	704.444	817.704	836.891	270.222	289.939	262.408	175.495
HPODL_00383	Arginase	XP_013935803.1	42.6038	36.1368	31.8226	27.7381	16.0491	15.5267	11.4942	12.7805	48.0427	48.2248	46.3493	36.5984	24.5229	27.0402	10.4834	7.77012
HPODL_00384	hypothetical protein HPODL_00384	XP_013935804.1	60.272	49.8822	20.6206	20.3003	9.87472	8.21373	4.53308	5.08048	36.3551	38.1072	39.5425	24.6803	14.0459	13.1161	4.31353	3.65961
HPODL_00385	Sporulation-specific protein 2	XP_013935805.1	311.448	280.765	94.3412	91.9103	31.6181	25.4721	15.5897	23.2964	185.791	199.805	125.77	89.3817	46.4474	36.4331	7.41733	14.159
HPODL_00386	hypothetical protein HPODL_00386	XP_013935806.1	70.058	71.2143	58.298	54.8729	30.312	32.4334	21.7034	24.454	45.2882	41.1882	98.3639	54.2126	34.3537	31.2671	19.3364	23.2042
HPODL_00387	hypothetical protein HPODL_00387	XP_013935807.1	279.076	180.601	82.8785	79.4158	46.8372	29.1832	28.8796	24.2684	151.761	132.54	136.556	88.5833	46.8657	53.5914	23.5362	16.2531
HPODL_00388	hypothetical protein HPODL_00388	XP_013935808.1	60.9884	68.3684	23.6473	24.3454	17.7719	11.8765	7.20287	6.31718	44.8923	44.942	21.5536	20.7227	16.003	15.4417	6.76076	7.5283
HPODL_00390	Conserved hypothetical membrane protein	XP_013935810.1	51.8904	41.0927	62.5732	54.1603	61.0582	50.5116	32.7009	34.1138	31.7894	36.0903	84.389	62.5084	48.0318	50.3503	15.8023	13.3773
HPODL_00391	Protein yippee	XP_013935811.1	3.35663	3.35231	70.921	64.3394	199.391	206.395	246.995	248.238	8.84512	8.02449	44.4476	68.9599	178.756	192.567	283.196	284.574
HPODL_00392	Mitochondrial ribosomal protein of the large subunit	XP_013935812.1	131.572	144.97	123.21	121.728	105.138	112.495	114.86	117.034	168.332	158.089	165.195	133.951	127.199	119.167	119.515	109.962
HPODL_00393	smad nuclear-interacting protein 1	XP_013935814.1	40.5618	42.5322	27.709	28.8997	30.9722	36.2063	32.7934	34.9074	23.5494	28.9022	58.2359	35.9478	39.1724	39.7646	25.6674	30.0023
HPODL_00394	hypothetical protein HPODL_00394	XP_013935815.1	191.897	182.209	210.158	234.15	227.519	195.136	234.715	226.139	151.082	149.966	167.983	208.322	193.434	208.528	187.146	191.485
HPODL_00395	RHO GTPase-activating protein RGD1	XP_013935816.1	291.884	286.489	235.693	224.685	179.601	177.42	211.985	236.394	168.18	180.712	280.946	227.814	213.851	214.637	164.344	171.379
HPODL_00396	hypothetical protein HPODL_00396	XP_013935817.1	45.6646	48.3464	33.5938	30.311	36.6601	37.182	24.271	25.5487	29.0768	30.8607	25.2574	23.2572	27.1975	27.1928	14.2582	11.7865
HPODL_00397	hypothetical protein HPODL_00397	XP_013935819.1	6.8964	8.2351	46.4862	49.292	63.5126	52.2958	50.4349	48.2681	48.0789	44.6816	12.6594	52.5614	57.984	51.4549	48.8995	42.513
HPODL_00398	AHP1 Thiol-specific peroxiredoxin	XP_013935820.1	246.783	263.848	453.875	447.523	867.034	983.351	1170.57	1312.88	122.076	138.911	893.772	457.832	947.234	1038.85	939.862	913.257
HPODL_00399	L-aminoadipate-semialdehyde dehydrogenase-phosphopantetheinyl transferase	XP_013935821.1	35.6455	31.1591	14.9407	14.3438	11.4709	9.72925	16.6329	14.7648	15.7944	17.2311	20.4372	13.6409	9.318	10.9609	11.4219	11.9335
HPODL_00400	hypothetical protein HPODL_00400	XP_013935822.1	3902.86	3563.39	1825.72	1642.85	2727.92	2237.7	2718.4	2731.39	2014.47	2013.65	3236.87	1671.31	2422.55	2808.59	2067.82	1822.4
HPODL_00402	metabolite transport protein	XP_013935824.1	11095.2	9937.09	2516.63	2509.49	1453.67	1387.66	1479.75	1604.07	6295.9	6169.54	6017.27	3425.26	1991.09	1964	1330.9	1475.25
HPODL_00403	hypothetical protein HPODL_00403	XP_013935825.1	266.982	289.917	424.328	459.119	66.829	85.2243	67.4031	82.6478	708.698	582.16	167.201	515.698	118.28	109.776	49.9506	43.8346
HPODL_00404	Mediator of replication checkpoint protein 1	XP_013935826.1	343.485	343.1	580.006	587.112	125.97	128.34	92.4632	75.7133	907.92	957.128	245.303	740.517	201.582	201.943	83.7099	59.258
HPODL_00405	hypothetical protein HPODL_00405	XP_013935827.1	429.291	409.363	294.094	264.312	128.856	108.256	55.0344	48.2672	471.988	415.953	329.366	309.913	104.913	110.796	29.272	23.0084
HPODL_00406	putative secreted protein	XP_013935828.1	0.430091	0.506241	26.33	26.3656	36.8241	28.641	15.8479	12.9726	32.8892	29.6325	4.42612	23.7457	28.4507	19.7763	12.3216	13.3125
HPODL_00407	KRR1 small subunit processome component	XP_013935829.1	810.583	910.811	3588.2	3855.91	3265.32	2679.66	2835.65	2967.96	5622.72	5213.11	711.295	3936.62	3535.94	3232.59	2514.77	3130.5
HPODL_00409	4,5-DOPA dioxygenase extradiol-like protein	XP_013935831.1	37.1837	35.215	36.0986	31.0055	21.7601	25.0655	23.2556	25.0814	18.1918	19.4665	66.5345	37.7045	31.251	34.8663	15.7281	17.821
HPODL_00410	hypothetical protein HPODL_00410	XP_013935832.1	63.552	61.522	14.7987	14.3176	7.2934	9.05565	10.8415	13.0699	42.5761	42.3269	19.9861	14.5387	8.95392	10.2907	6.65183	6.73953
HPODL_00411	Ribosomal RNA small subunit methyltransferase NEP1	XP_013935833.1	88.8587	91.138	43.2522	42.848	52.6983	50.0598	69.7098	72.3693	64.788	62.3772	43.834	43.5172	48.8177	49.6923	59.3509	69.2116
HPODL_00412	hypothetical protein HPODL_00412	XP_013935834.1	45.7766	59.0566	87.3181	92.9864	67.7645	67.1536	84.1797	83.2846	94.2497	83.789	45.6045	76.154	74.3791	67.0463	66.2141	70.9618
HPODL_00413	Transcription factor TOS4	XP_013935836.1	1305.57	1233.44	724.761	727.29	97.0145	150.617	41.931	46.7447	1153.15	1178.25	783.134	781.299	184.295	171.213	26.9512	19.5627
HPODL_00414	S-adenosylmethionine synthase	XP_013935837.1	141884	137768	23078	22302.5	7985.83	7881.64	4661.87	4719.85	74063.9	73223.3	48856.8	28540.8	11142.7	10280.4	4666.56	4444.87
HPODL_00415	hypothetical protein HPODL_00415	XP_013935838.1	833.889	810.086	400.469	442.595	398.073	357.967	352.593	389.267	461.095	425.169	602.475	394.167	431.527	379.626	314.438	276.328
HPODL_00416	hypothetical protein HPODL_00416	XP_013935839.1	761.519	626.801	4829.92	5125.24	5544.83	5443.85	7145.1	6891.23	455.587	589.196	3973.97	4279.77	5176.4	5366.14	6527.5	6234.32
HPODL_00417	FGGY-family pentulose kinase	XP_013935840.1	157.138	171.288	124.53	114.15	134.73	103.645	105.206	114.577	155.218	176.659	76.9477	115.278	121.358	117.324	83.8717	94.3003
HPODL_00418	hypothetical protein HPODL_00418	XP_013935841.1	295.573	337.018	384.724	358.333	465.966	391.941	440.952	489.45	308.709	297.702	258.48	411.002	431.631	408.151	390.145	389.685
HPODL_00419	Mediator of RNA polymerase II transcription subunit 14	XP_013935842.1	146.414	151.06	160.331	172.869	164.172	151.612	116.103	125.205	135.944	136.525	98.1703	149.098	171.306	155.902	99.0219	98.1864
HPODL_00420	Dolichol-phosphate mannosyltransferase	XP_013935843.1	115.36	156.112	236.203	237.295	346.794	348.682	279.873	286.285	190.879	189.287	129.902	224.481	290.502	302.029	294.832	305.663
HPODL_00421	UBA2 Nuclear protein	XP_013935844.1	144.811	158.862	386.887	405.07	353.024	307.047	257.654	254.96	356.698	343.878	136.8	346.473	303.312	297.5	228.303	221.536
HPODL_00422	GTPase-activating protein SAC7	XP_013935845.1	437.349	374.855	553.234	564.531	586.023	463.943	498.931	508.793	295.966	312.867	625.673	483.048	503.541	490.895	438.331	391.548
HPODL_00423	Reduced viability upon starvation protein 167	XP_013935846.1	1835.87	1717.74	3006.19	3078.32	3443.67	2986.65	3366	3286.53	1429.66	1432	2693.82	2760.82	2860.7	3051.06	3101.59	3047.49
HPODL_00424	hypothetical protein HPODL_00424	XP_013935847.1	59.6746	55.4653	67.0388	81.6653	145.548	147.895	85.4629	86.7201	47.0339	50.1996	69.2885	88.5668	158.96	137.35	81.558	81.6874
HPODL_00425	Sterol regulatory element binding protein, induces transcription of sterol transport and biosyntheti	XP_013935848.1	305.4	296.191	302.87	311.882	387.359	360.774	434.606	363.043	195.879	184.291	333.137	312.372	361.53	332.605	429.366	416.069
HPODL_00426	T-complex protein 1 subunit alpha	XP_013935849.1	2425.58	2157.07	740.911	705.173	449.431	408.229	490.803	483.761	1318.4	1303.97	915.737	769.301	539.266	530.274	435.194	390.456
HPODL_00427	Cell division control protein 42	XP_013935850.1	358.465	394.574	359.747	333.304	292.82	344.584	340.043	337.383	330.929	322.846	442.08	358.552	306.222	326.258	232.245	242.75
HPODL_00428	Translation initiation factor eIF-2B subunit epsilon	XP_013935851.1	560.854	516.471	451.249	445.42	301.437	301.848	414.557	391.702	603.515	598.562	353.894	445.908	337.023	370.636	409.361	412.731
HPODL_00429	hypothetical protein HPODL_00429	XP_013935852.1	11.2423	14.1461	777.001	746.965	2352.35	2616.37	2386.03	2349.79	149.856	160.759	97.8739	465.954	1609.64	1679.13	2605.4	3026.03
HPODL_00430	Polyamine transporter 1	XP_013935853.1	1100.29	1081.95	669.849	747.898	681.163	673.452	581.805	566.924	448.875	465.188	1178.4	610.434	648.646	762.091	322.673	321.933
HPODL_00431	hypothetical protein HPODL_00431	XP_013935854.1	280.466	259.835	139.023	135.073	150.906	99.2486	75.3165	77.8317	143.292	148.6	183.713	124.611	99.3637	117.794	56.2422	68.95
HPODL_00432	pH-response regulator protein palA/RIM20	XP_013935855.1	154.737	138.349	258.004	256.078	190.927	203.51	180.424	168.269	192.416	181.142	145.92	228.879	184.014	194.61	197.526	165.893
HPODL_00433	Protein UTH1	XP_013935856.1	1087.58	1077.5	2375	2104.84	791.043	4838.56	14765.9	13367.3	899.274	829.91	4006.89	3025.31	1931.14	2150.73	22105	21565.7
HPODL_00434	Alpha-mannosidase	XP_013935857.1	46.8641	34.0446	369.539	364.722	282.22	254.571	323.824	290.171	40.0333	47.0382	419.42	402.052	310.554	322.793	354.642	316.37
HPODL_00435	Pre-mRNA-splicing helicase BRR2	XP_013935858.1	30.2633	31.1884	68.5313	73.4078	93.43	97.5988	273.031	275.968	76.0649	70.8237	13.5967	64.1571	57.2432	55.0294	115.813	172.346
HPODL_00436	Pyruvate dehydrogenase E1 component subunit alpha, mitochondrial	XP_013935859.1	17266.3	18597	11907.8	11701.2	7809.97	8426.16	9016.67	8639.24	18165.2	18584.6	13466.7	14050	9396.49	9258.58	10657.2	9876.47
HPODL_00437	hypothetical protein HPODL_00437	XP_013935860.1	553.737	511.53	1890.16	1875.55	992.645	1026.06	1264.62	1224.92	810.337	868.659	1354.08	1861.09	1157.82	1251	1247.34	1162.56
HPODL_00438	Protein vip1	XP_013935861.1	190.99	167.163	607.148	603.596	862.96	855.94	722.853	691.666	221.586	236.292	791.806	675.847	930.332	1030.08	660.349	626.531
HPODL_00439	Glycerophosphodiester phosphodiesterase GDE1	XP_013935862.1	346.982	308.873	196.893	192.279	97.1425	101.072	134.209	131.897	173.837	174.194	247.951	207.881	122.472	129.288	120.794	103.397
HPODL_00440	putative ABC1 family protein, mitochondrial precursor	XP_013935863.1	161.559	130.638	214.699	215.738	199.29	167.719	114.176	128.811	128.175	138.353	293.413	258.994	191.182	195.251	104.655	101.108
HPODL_00441	ADP-ribosylation factor-like protein 1	XP_013935864.1	20.8916	20.0342	68.7236	70.0623	53.4217	48.386	68.332	66.2006	106.5	110.082	49.0837	91.6336	59.4526	58.4086	67.9333	69.1635
HPODL_00442	Prephenate dehydrogenase	XP_013935865.1	1188.49	1136.2	608.471	590.3	355.916	335.968	427.503	419.817	950.038	996.388	895.083	678.821	455.569	482.029	506.352	434.896
HPODL_00443	Morphogenesis-related protein MSB1	XP_013935866.1	86.2493	79.608	63.9684	62.1726	18.4984	23.3105	34.0471	33.5608	60.1407	55.7664	78.8713	64.6559	28.5331	34.1347	26.5874	28.0405
HPODL_00444	Peroxisomal membrane protein PEX10	XP_013935868.1	47.0492	38.3755	31.6452	33.4096	38.1091	32.7229	43.7653	41.6493	15.6918	14.647	65.2893	37.0122	35.4923	38.3206	41.2488	32.8641
HPODL_00445	LIM domain and RING finger protein	XP_013935869.1	191.867	135.977	131.483	148.495	96.7919	75.4489	109.693	110.024	159.211	163.033	190.2	166.581	99.6678	104.49	92.4149	91.1274
HPODL_00446	hypothetical protein HPODL_00446	XP_013935870.1	34.2553	29.212	13.9528	15.014	9.50739	9.34183	12.0975	13.0323	19.6738	17.7353	32.3109	18.7637	9.92088	11.4478	10.5755	12.8678
HPODL_00447	Transcription-associated protein	XP_013935872.1	4063	3424.82	1904.79	1960.75	1146.95	1366.35	1586.93	1357.4	2681.53	2720.53	3198.64	2353.03	1371.13	1397.64	963.547	992.878
HPODL_00449	rRNA-processing protein FCF1	XP_013935874.1	19.8834	23.075	42.9603	45.8547	62.3025	51.6988	43.8981	48.4565	59.7421	56.6447	35.404	43.293	60.7266	61.4036	30.5529	35.3201
HPODL_00450	hypothetical protein HPODL_00450	XP_013935875.1	183.685	159.149	222.623	256.413	178.388	151.113	242.032	237.938	174.704	147.881	204.112	263.155	186.495	222.226	253.414	247.379
HPODL_00451	Elongation factor Tu, mitochondrial	XP_013935876.1	15559.9	14102.4	7326.5	7026.09	4464.64	5010.31	6573.94	6667.91	12499.1	11825.3	9915.59	11069	7360.17	7500.46	8623.18	9095.55
HPODL_00452	Gamma-glutamyltranspeptidase	XP_013935877.1	235.783	191.092	114.3	113.739	54.8047	54.0008	75.6622	72.281	474.983	528.11	106.658	130.969	80.9918	76.6829	80.8136	76.5355
HPODL_00453	Low-affinity glucose transporter HXT3	XP_013935878.1	25831.7	25401	194.181	117.749	435.767	576.024	471.708	947.719	15981.7	16106.4	438.432	435.626	1035.98	3637.48	760.639	752.122
HPODL_00454	DNA polymerase eta subunit	XP_013935879.1	203.023	166.641	135.453	136.309	105.541	106.196	205.955	197.968	159.308	157.72	198.712	140.874	137.812	137.512	173.201	155.595
HPODL_00455	Protein ERD1	XP_013935880.1	1124.56	1141.67	485.127	485.601	350.013	297.424	335.448	324.231	749.054	708.334	732.851	449.843	316.115	264.277	371.116	318.408
HPODL_00456	Component of the pre-60S pre-ribosomal particle	XP_013935881.1	8.3782	8.05792	53.3493	58.4507	42.9932	36.5844	40.1491	39.8777	94.2032	80.8323	14.6968	64.3262	50.2779	49.6004	42.4776	46.8248
HPODL_00457	Suppressor protein SRP40	XP_013935882.1	1425.79	1510.65	1386.67	1405.88	1241.38	1100.81	1466.29	1655.39	2226.62	2213.31	1372.42	1370.06	1238.51	1230.46	1134.95	1258.88
HPODL_00458	Suppressor of kinetochore protein 1	XP_013935883.1	134.223	163.838	313.167	310.002	513.612	508.661	604.039	603.387	253.854	249.403	244.407	302.627	453.879	479.463	442.489	486.25
HPODL_00459	GRAM domain-containing protein YSP2	XP_013935884.1	136.125	114.088	125.245	126.427	136.014	125.163	182.194	187.413	79.654	84.9625	149.432	132.675	139.896	141.266	162.492	154.204
HPODL_00460	DNA repair helicase RAD25	XP_013935885.1	10469.1	9786.76	16869.7	18789.1	23818.3	20089	35781.1	34303.2	10416.3	9448.21	12017.1	15006.4	16439.9	19540.6	36972.2	30759.6
HPODL_00461	DNA repair helicase RAD25	XP_013935886.1	332.931	315.631	544.174	517.835	898.321	814.759	1179.39	1144.66	353.587	353.722	368.789	515.08	769.927	728.35	1150.73	1052.92
HPODL_00462	Kinetochore protein NDC80	XP_013935887.1	193.85	217.623	520.067	509.736	277.79	322.34	160.375	156.578	393.564	379.087	169.393	410.072	296.679	301.198	128.804	106.828
HPODL_00463	hypothetical protein HPODL_00463	XP_013935888.1	7.11892	8.95068	65.0643	71.6592	103.215	93.4981	63.0621	59.853	87.6252	86.4553	22.2859	69.1568	91.0016	83.1177	59.2784	60.871
HPODL_00464	putative ATP-dependent RNA helicase	XP_013935889.1	148.187	112.842	110.09	115.559	83.0467	74.7803	92.9846	89.5461	136.927	140.124	94.0735	117.652	103.511	98.6101	90.269	90.1348
HPODL_00465	Fructose-2,6-bisphosphatase	XP_013935890.1	1065.79	857.67	1698.33	1632.44	1912.97	1737.48	2394.5	2222.89	854.475	917.105	2173.42	2166.62	1861.52	1811.35	2879.54	2546.01
HPODL_00466	Mitochondrial ATPase complex subunit ATP10	XP_013935891.1	20.0733	18.5516	43.911	44.4515	37.7847	39.043	38.7691	43.5683	54.3898	49.471	49.7078	53.2962	50.2232	51.5801	42.1773	48.445
HPODL_00467	hypothetical protein HPODL_00467	XP_013935892.1	137.834	127.246	172.728	168.966	105.477	99.1022	106.575	115.778	101.45	96.7564	196.353	153.408	124.411	123.059	101.017	93.8798
HPODL_00469	guanine deaminase	XP_013935895.1	503.893	468.356	305.987	302.701	155.894	199.728	179.942	190.136	359.742	315.814	342.554	223.337	170.188	186.763	193.398	169.394
HPODL_00470	Transcription/RNA-processing factor	XP_013935896.1	62.1726	58.2807	31.3182	30.1056	26.2818	23.1845	27.5873	23.8371	30.6393	28.4088	53.2862	31.5761	26.3705	26.3818	24.0195	17.2255
HPODL_00471	hypothetical protein HPODL_00471	XP_013935897.1	177.466	172.59	350.212	341.406	260.15	229.953	213.688	240.607	435.385	382.657	203.381	354.388	305.106	308.515	168.785	185.172
HPODL_00472	G1/S-specific cyclin CLN1	XP_013935898.1	817.549	925.423	926.084	896.431	385.7	448.904	251.949	312.686	756.872	744.308	737.393	854.539	471.447	469.236	149.2	148.033
HPODL_00473	hypothetical protein HPODL_00473	XP_013935899.1	691.873	630.276	589.579	565.635	613.291	569.583	793.583	806.767	354.443	319.196	1633.5	799.412	767.517	785.624	645.897	524.932
HPODL_00474	Arylsulfatase	XP_013935900.1	242.947	211.746	148.217	168.757	63.9955	63.5694	90.4251	87.169	304.337	301.64	358.844	314.635	122.443	95.5497	100.139	82.0446
HPODL_00475	E3 ubiquitin ligase complex SCF subunit sconB	XP_013935902.1	250.17	192.191	296.61	310.067	302.582	311.466	435.127	412.786	175.149	178.739	508.568	310.998	343.122	357.329	444.135	437.277
HPODL_00476	hypothetical protein HPODL_00476	XP_013935903.1	40.1355	35.3922	24.9075	25.7942	18.8588	22.0634	23.125	24.3904	19.4514	22.0176	46.4881	25.3787	18.5699	22.455	17.9645	18.1794
HPODL_00477	hypothetical protein HPODL_00477	XP_013935904.1	36.2003	30.9062	44.2652	46.6174	35.0641	33.4407	26.7408	25.5755	49.3974	47.7929	43.5428	53.2141	44.7675	44.9282	27.301	26.1843
HPODL_00478	Mitochondrial intermediate peptidase	XP_013935906.1	88.399	82.2748	61.3362	58.464	25.1976	27.8729	28.2753	31.0511	94.9439	82.5508	84.1189	74.296	35.6459	37.206	21.0267	21.69
HPODL_00479	DNA polymerase IV	XP_013935908.1	174.412	141.518	151.902	153.019	104.75	92.0507	80.5846	87.723	195.395	195.48	137.92	168.843	105.272	123.19	91.9603	84.6285
HPODL_00480	Protein ECM21	XP_013935909.1	240.599	222.483	145.109	137.828	117.163	110.276	165.866	164.968	119.504	121.145	208.279	135.438	109.38	127.392	165.8	141.371
HPODL_00481	Protein MBA1, mitochondrial	XP_013935910.1	42.7608	39.494	24.2665	24.5519	12.6262	10.771	12.1933	11.7103	58.1329	56.0417	35.9817	41.949	21.6224	19.6927	11.02	12.8814
HPODL_00482	putative carboxymethylenebutenolidase	XP_013935911.1	194.515	178.912	102.822	103.672	93.0604	84.3596	67.9375	70.6179	91.5745	100.116	165.018	105.323	90.3377	85.5291	78.3415	70.0986
HPODL_00483	DNA replication complex GINS protein PSF2	XP_013935912.1	28.9371	24.8083	18.1938	17.308	7.82388	8.15943	7.57686	8.02219	22.779	23.8906	25.4711	19.698	8.57989	11.9484	6.39253	7.50322
HPODL_00484	hypothetical protein HPODL_00484	XP_013935913.1	14.6024	11.4466	12.9906	14.9688	11.6767	11.8528	15.5717	13.415	7.10732	8.19413	26.4808	17.229	17.0743	16.8926	13.3128	13.2381
HPODL_00485	Patatin-like phospholipase domain-containing protein	XP_013935914.1	178.841	168.336	161.802	171.178	137.896	134.098	151.493	145.37	99.2908	104.254	279.838	182.358	146.786	166.927	163.879	158.865
HPODL_00486	hypothetical protein HPODL_00486	XP_013935915.1	37.5603	35.4059	219.021	227.674	314.69	308.871	346.721	360.318	66.4676	68.6384	310.44	275.011	415.493	430.699	467.003	441.583
HPODL_00487	Acetylglutamate synthase (glutamate N-acetyltransferase), mitochondrial enzyme	XP_013935916.1	293.113	263.917	274.807	258.903	157.229	175.684	206.607	204.644	152.387	168.662	532.268	305.809	214.094	222.085	195.912	198.178
HPODL_00488	Elongator complex protein 3	XP_013935917.1	613.294	568.2	292.887	248.241	199.394	172.272	223.632	217.31	389.697	374.216	416.515	283.735	212.924	227.912	220.642	211.456
HPODL_00489	COPII coat assembly protein SEC16	XP_013935918.1	85.7417	77.8938	54.8926	57.9935	25.0894	25.5267	48.7096	43.2183	65.6048	65.1921	56.3695	62.0471	29.2319	27.6453	50.3706	41.8986
HPODL_00490	hypothetical protein HPODL_00490	XP_013935919.1	194.506	203.854	405.352	329.22	318.262	393.885	477.263	432.858	134.65	165.826	454.809	354.586	384.086	369.662	434.082	316.588
HPODL_00491	pre-mRNA splicing factor	XP_013935920.1	392.183	321.463	957.12	910.681	700.456	679.594	829.675	840.72	1018.71	1070.58	511.311	1128.45	806.698	788.12	996.211	1062.41
HPODL_00492	40S ribosomal protein S6	XP_013935921.1	863.204	740.503	1682.21	1689.73	1470.37	1248.26	1394.76	1440.28	3671.67	3580.83	748.592	1651.93	1488.54	1380.32	1464.56	1561.3
HPODL_00493	Transcription factor SMP1	XP_013935922.1	645.889	502.53	1154.27	1125.22	1066.76	890.22	1029.61	1010.69	712.794	689.883	1208.43	1113.64	1027.81	1135.13	1027.2	892.916
HPODL_00494	hypothetical protein HPODL_00494	XP_013935923.1	1180.81	893.354	287.415	289.657	799.345	532.337	1173.44	1274.02	468.148	512.149	505.274	354.631	579.663	599.07	1420.84	1193.72
HPODL_00495	hypothetical protein HPODL_00495	XP_013935924.1	62.1345	57.2618	40.8005	36.0725	23.6235	18.8436	29.0971	26.6826	36.7862	33.7292	62.3883	36.2642	23.4792	28.624	31.0835	25.85
HPODL_00496	hypothetical protein HPODL_00496	XP_013935925.1	185.943	173.528	307.315	327.061	232.343	231.856	370.959	366.603	228.83	216.903	284.577	327.531	264.094	249.619	344.629	327.516
HPODL_00497	Protein ATP12, mitochondrial	XP_013935926.1	131.973	116.239	95.4371	86.9767	59.4668	69.3886	77.482	76.8375	110.417	115.595	142.481	114.034	93.3784	96.4501	78.9887	80.2329
HPODL_00498	hypothetical protein HPODL_00498	XP_013935927.1	796.908	838.45	853.589	844.736	376.802	393.954	397.593	399.863	992.246	1007.95	693.818	967.854	494.6	458.049	278.794	302.894
HPODL_00499	Vacuolar protein sorting-associated protein 9a	XP_013935928.1	167.468	161.103	275.148	306.755	157.129	136.735	210.043	217.255	221.165	223.604	173.41	294.431	159.508	195.09	178.31	215.692
HPODL_00500	Inorganic phosphate transporter PHO84	XP_013935929.1	61.5356	54.0293	152.71	159.861	76.4204	63.6264	55.4362	55.4592	36.6988	34.5459	549.392	369.648	131.871	132.925	39.0584	33.1372
HPODL_00501	splicing factor U2AF subunit	XP_013935930.1	26.0564	25.4463	38.0926	37.1897	31.1644	32.4915	34.0817	26.0492	42.024	40.7325	49.1413	46.8802	38.1702	33.0538	35.0272	29.4894
HPODL_00502	hypothetical protein HPODL_00502	XP_013935931.1	209.655	235.162	260.484	275.203	175.754	176.83	161.586	151.85	299.91	298.362	108.747	230.85	187.725	195.124	142.315	146.742
HPODL_00503	Protein SFK1	XP_013935932.1	152.27	153.655	76.1268	75.0375	71.7927	47.0512	33.2283	39.828	112.172	114.414	134.462	75.8156	70.635	91.8152	13.5151	22.8444
HPODL_00504	mannosyltransferase	XP_013935933.1	281.314	261.094	217.861	226.83	133.06	92.5604	83.7308	89.5763	223.241	228.383	186.51	219.731	142.875	166.708	43.718	52.2339
HPODL_00505	Peroxisomal membrane protein PEX11C	XP_013935934.1	65.0766	56.0284	18.4623	16.0109	14.9128	13.842	9.55291	11.1979	25.0925	27.1809	35.7304	20.7903	18.2667	19.5087	6.01935	6.4672
HPODL_00506	putative leucine--tRNA ligase, mitochondrial	XP_013935935.1	132.622	126.487	132.785	128.316	91.3662	97.1947	100.656	84.8686	201.528	187.658	202.298	163.794	127.949	142.647	110.518	100.807
HPODL_00507	hypothetical protein HPODL_00507	XP_013935936.1	22.9624	20.8023	27.8259	24.3538	9.84123	10.7438	14.9921	15.5656	29.0958	31.2286	23.0995	36.2311	11.1318	15.0443	12.3898	7.99794
HPODL_00508	putative acyltransferase	XP_013935937.1	1865.94	1707.56	2055.63	1915.47	1604.57	1340.98	1958.58	1930.44	1668.29	1620.18	2908.23	2210.61	1670.43	1698.96	1359.73	1247.34
HPODL_00509	Phosphoenolpyruvate carboxykinase	XP_013935938.1	322.806	567.964	5083.63	4631.28	2334.21	3151.54	3031.27	2854.88	352.276	303.921	11110.8	7294.65	6359.5	7240.53	4430.01	4375
HPODL_00510	Gamma-adaptin, large subunit of the clathrin-associated protein (AP-1) complex	XP_013935940.1	462.705	417.306	268.092	252.709	133.503	151.247	158.903	153.311	272.328	280.786	487.409	286.557	168.639	172.973	153.179	129.316
HPODL_00512	hypothetical protein HPODL_00512	XP_013935942.1	7.41125	6.12474	22.4622	20.6102	30.3355	40.9295	71.3783	66.8477	9.84874	9.00297	22.694	20.3823	38.2933	40.7703	40.9719	47.2549
HPODL_00513	WD repeat-containing protein 5	XP_013935944.1	30.4171	31.5418	53.0193	50.4461	36.0948	31.6141	45.8863	45.9102	66.2511	65.001	46.4759	61.4212	35.8663	32.9503	41.3126	40.7921
HPODL_00514	hypothetical protein HPODL_00514	XP_013935945.1	91.132	134.367	1200.45	1208.24	1787.14	2089.73	1452.55	1400.29	1019.47	992.93	352.151	1242.23	2004.8	1853.02	1367.38	1392.83
HPODL_00515	histone H2B	XP_013935946.1	247.504	398.815	2166.1	2126.73	2583.91	3535.46	2027.36	2141.7	1658.08	1669.26	837.839	2028.91	2792.77	2728.72	1454.85	1666.62
HPODL_00516	U3 small nucleolar RNA-associated protein 8	XP_013935947.1	385.63	327.897	156.65	163.894	125.605	98.7116	122.145	124.219	370.945	332.06	151.04	171.745	121.154	120.509	112.491	120.161
HPODL_00517	Peptidyl-prolyl cis-trans isomerase D	XP_013935948.1	521.387	443.005	290.727	283.361	361.929	378.807	377.043	422.475	270.258	284.525	420.142	282.591	373.571	406.053	304.577	318.397
HPODL_00518	putative vacuolar membrane protein	XP_013935949.1	160.693	150.707	83.1618	71.6667	45.7127	38.6189	51.3091	53.2435	113.151	111.513	124.227	89.7841	50.7205	54.0418	54.0337	44.3344
HPODL_00519	hypothetical protein HPODL_00519	XP_013935950.1	1130.67	1153.69	512.266	509.313	494.112	461.469	568.864	525.45	720.46	724.176	880.111	675.109	575.638	556.628	627.683	557.655
HPODL_00520	hypothetical protein HPODL_00520	XP_013935951.1	37.83	41.1442	93.6503	96.3213	99.6449	102.193	93.4921	101.434	86.221	86.9962	79.3937	89.4066	89.0989	97.3806	74.9389	80.0461
HPODL_00521	N-terminal acetyltransferase	XP_013935952.1	561.067	501.699	222.395	230.814	130.663	128.791	197.123	181.031	437.016	413.592	276.443	271.195	158.485	156.67	202.942	183.469
HPODL_00522	Uroporphyrinogen decarboxylase	XP_013935953.1	4264.38	4356.97	2992.79	3128.29	2022.55	2032.31	2390.07	2117.81	5853.59	5511.27	3748.74	3763.83	2734.42	2447.41	2694.01	2795.09
HPODL_00523	putative metalloprotease	XP_013935954.1	238.657	194.261	297.816	281.516	313.34	292.679	348.055	333.93	120.843	109.528	328.891	262.276	286.674	320.795	306.112	291.139
HPODL_00524	hypothetical protein HPODL_00524	XP_013935955.1	121.352	111.544	134.857	130.101	67.6648	62.3605	66.8202	53.5649	111.442	101.527	139.878	113.429	63.5534	72.7808	58.0212	52.8299
HPODL_00525	Protein MSS51, mitochondrial	XP_013935956.1	2598.68	2604.31	1338.52	1247.41	977.521	870.48	922.482	890.783	2418.96	2301.86	2190.19	1700.06	1301.09	1203.78	1315.22	1253.79
HPODL_00526	hypothetical protein HPODL_00526	XP_013935957.1	1506.52	1400.25	1749.34	1692.53	2254.96	1915.91	1981.71	2022.57	1079.64	1133.58	2665.97	1689.99	2070.6	2170.29	1667.9	1726.06
HPODL_00527	Peroxiredoxin TSA1	XP_013935958.1	869.879	1057.05	186.801	177.255	87.3198	76.2026	41.6673	44.5708	809.993	856.41	527.184	366.53	205.778	180.657	70.8101	69.9737
HPODL_00528	Ubiquitin activating enzyme (E1) subunit UBA3	XP_013935959.1	873.244	995.298	394.051	407.748	478.454	403.634	414.293	373.519	540.178	499.051	783.722	494.718	481.814	507.287	351.087	318.14
HPODL_00529	Protein SPT3	XP_013935960.1	4.88485	4.59786	40.5172	40.5572	40.879	31.5697	30.6055	27.0844	37.6379	39.3156	15.2824	51.8478	38.4871	35.4015	31.1587	32.1712
HPODL_00530	IMPACT family member	XP_013935961.1	33.5351	31.1495	23.5741	20.0739	21.9704	21.9771	26.0037	23.0309	20.227	18.9291	32.2413	24.6344	20.277	20.0152	21.4634	22.5763
HPODL_00531	Elongation factor 1-gamma 1	XP_013935962.1	51301.4	52734.1	12061.6	12335	11149.2	11227.1	10733.6	11276.9	24667.5	24053.1	21425.6	11458.9	11411.7	11898.1	10350.5	10451.3
HPODL_00532	aspartyl-tRNA synthetase	XP_013935963.1	380.125	354.046	198.508	200.126	140.223	130.794	157.909	145.825	297.795	285.175	237.04	271.749	184.893	180.374	228.001	204.818
HPODL_00533	Component of NuA4, which is an essential histone H4/H2A acetyltransferase complex	XP_013935964.1	210.982	178.59	660.458	681.085	593.188	496.82	497.002	496.161	478.469	487.745	242.372	623.584	520.261	465.706	498.756	512.464
HPODL_00534	hypothetical protein HPODL_00534	XP_013935965.1	488.719	477.965	809.5	862.11	1048.71	691.097	758.436	758.727	678.43	658.342	398.973	857.605	934.961	843.987	848.253	881.942
HPODL_00535	DNA replication initiation factor	XP_013935966.1	545.742	551.721	281.543	287.815	78.745	106.158	61.5634	52.868	399.492	378.469	216.512	279.44	105.406	99.341	56.5334	48.2333
HPODL_00536	hypothetical protein HPODL_00536	XP_013935967.1	13.4098	19.2242	51.7692	49.2833	63.9294	59.4653	50.0256	44.8288	59.06	53.5199	25.1779	60.4602	68.722	64.5947	69.4698	69.4481
HPODL_00537	putative transmembrane protein involved in export of ammonia	XP_013935968.1	7.48673	9.20534	14.9306	19.2918	44.4362	47.4036	192.764	457.788	7.38994	6.70127	35.9462	30.7784	54.7397	52.6139	403.731	467.366
HPODL_00538	hypothetical protein HPODL_00538	XP_013935969.1	19.0432	29.7043	139.619	125.813	196.707	205.856	139.865	136.902	170.062	169.777	82.1777	159.193	228.382	229.496	144.404	159.441
HPODL_00539	NAD-dependent histone deacetylase SIR2	XP_013935970.1	246.703	243.763	429.175	431.328	443.781	356.126	393.211	362.563	328.533	326.987	250.268	410.33	366.983	371.464	362.199	332.141
HPODL_00540	hypothetical protein HPODL_00540	XP_013935971.1	7389.27	10055.8	27518.1	35325.4	50144.7	40916.1	35761.9	35795.3	11067.3	10645.7	16377.1	23766.2	38144.5	40684.8	26232.9	33895.6
HPODL_00541	Exocyst complex component SEC3	XP_013935972.1	101.219	90.3769	143.015	164.761	107.887	93.1568	101.73	96.7101	148.795	141.911	65.4727	143.818	119.269	124.72	98.4845	103.384
HPODL_00542	fanconi anemia group M protein	XP_013935973.1	39.173	37.5736	113.264	120.628	116.817	85.495	112.542	108.817	69.8929	65.981	54.6737	166.58	143.522	127.942	124.035	125.997
HPODL_00543	putative 2-hydroxyacyl-CoA lyase	XP_013935974.1	84.3458	79.2443	504.311	496.862	549.382	472.951	703.141	694.168	60.0754	61.4638	421.337	539.694	547.31	577.545	644.544	595.863
HPODL_00544	putative secreted protein	XP_013935975.1	63.0706	62.3899	57.5292	57.6158	41.0509	35.4611	49.1479	52.1251	44.309	37.2917	71.772	52.1609	36.15	33.7275	47.9576	39.1512
HPODL_00545	Mitochondrial asparaginyl-tRNA synthetase	XP_013935976.1	33.816	39.2202	57.3567	61.3811	51.7126	40.0126	34.8421	33.5191	80.2611	81.2574	27.9683	59.9264	52.0249	51.8506	25.457	32.1967
HPODL_00546	putative proline--tRNA ligase	XP_013935977.1	1969.12	1835.1	811.601	807.611	616.456	576.965	608.537	608.932	1225.3	1226.03	782.922	823.783	640.974	608.873	569.26	535.379
HPODL_00547	Asparagine--tRNA ligase, cytoplasmic	XP_013935978.1	3043.06	3190.98	1613.37	1618.16	1296.88	1185.48	1118.66	1200.77	2582.96	2627.33	1416.74	1646.42	1177.6	1142.32	1041.69	1011.91
HPODL_00548	hypothetical protein HPODL_00548	XP_013935979.1	217.249	254.138	564.245	596.146	639.339	517.515	741.15	732.105	323.691	320.341	313.897	505.37	469.928	507.588	698.213	660.017
HPODL_00549	hypothetical protein HPODL_00549	XP_013935980.1	8.33103	10.568	33.1236	29.9622	54.6491	48.8409	36.0325	37.5093	15.3497	17.5704	16.1777	23.0558	46.2556	40.5968	37.0915	34.837
HPODL_00550	Protoplast secreted protein 2	XP_013935981.1	66.709	91.8306	825.758	840.005	2431.21	2220.91	1354.81	1540.19	147.002	147.087	567.466	743.99	2128.41	2268.28	562.505	613.926
HPODL_00551	Nucleolar GTPase/ATPase	XP_013935982.1	62.5327	66.4653	128.866	129.652	51.932	51.2649	67.8078	69.1909	140.108	126.633	31.4496	124.289	49.7654	47.38	57.4596	62.2314
HPODL_00552	Arginine N-methyltransferase 2	XP_013935983.1	343.091	427.78	980.053	1032.81	1088.75	871.622	777.471	706.973	1449.33	1407.95	352.168	1114.67	1091.4	971.787	893.656	947.604
HPODL_00553	Golgin IMH1	XP_013935984.1	60.3113	55.4375	190.848	189.283	116.351	109.671	114.243	119.354	209.411	198.999	54.8943	214.021	142.819	153.084	118.905	139.376
HPODL_00554	mitochondrial seryl-tRNA synthetase	XP_013935985.1	285.522	241.909	307.936	315.111	186.636	221.144	202.878	240.906	272.639	252.455	677.67	439.319	365.583	400.227	252.125	256.991
HPODL_00555	hypothetical protein HPODL_00555	XP_013935986.1	61.1761	50.5768	60.0703	62.1024	37.5804	40.7553	65.7478	61.0552	42.9151	47.8794	123.233	84.3099	47.5324	40.2721	38.3497	34.0319
HPODL_00556	Protein that recognizes and binds damaged DNA in an ATP-dependent manner (with Rad16p)	XP_013935987.1	250.939	228.656	330.303	306.866	243.285	237.668	298.956	301.079	200.917	216.159	478.533	442.76	369.262	397.702	276.654	265.846
HPODL_00557	Pre-mRNA-processing factor 39	XP_013935988.1	262.507	263.656	94.1892	92.0422	42.4084	48.7656	44.3218	47.6197	115.127	127.888	182.24	96.7117	57.0447	48.0752	35.3439	30.319
HPODL_00558	Protein with ubiquitin-like N terminus, recognizes and binds damaged DNA (with Rad4p)	XP_013935989.1	8371.47	7148.32	7632.62	7613.4	5090.38	4662.73	4034.2	3870.14	10797.3	10997.2	9376.21	8644.32	6101.72	5902.92	3735.21	3493.32
HPODL_00559	Enolase-phosphatase E1	XP_013935990.1	154.564	139.638	89.9675	92.5419	81.9913	78.5723	74.1221	76.5479	115.03	116.494	125.07	98.1423	80.9208	76.5586	60.6319	57.0076
HPODL_00560	hypothetical protein HPODL_00560	XP_013935991.1	1251.26	1077.89	1358.83	1421.6	933.328	874.094	1047.54	956.378	1120.44	1122.02	1756.62	1531.03	1013.77	1051.96	983.103	955.139
HPODL_00561	hypothetical protein HPODL_00561	XP_013935992.1	10.1621	8.60859	16.9331	18.3715	7.28302	5.00825	10.4015	11.2049	5.12006	6.02289	23.0826	19.3099	8.73171	10.5283	5.47507	6.34167
HPODL_00562	hypothetical protein HPODL_00562	XP_013935993.1	600.837	583.045	818.605	790.592	936.439	791.132	851.775	787.418	321.68	408.383	1128.69	845.642	801.299	827.857	486.178	721.831
HPODL_00563	hypothetical protein HPODL_00563	XP_013935994.1	1758.99	1588.4	1167.14	1230.81	1327.2	1167.36	1152.24	1136.59	855.306	869.511	1797.23	1286.67	1212.54	1189.39	1058.1	937.36
HPODL_00564	hypothetical protein HPODL_00564	XP_013935995.1	426.196	391.077	3027.35	2873.32	5107.29	5336.66	6410.4	6270.5	283.437	326.688	2793.31	2062.53	4228.85	5019.65	4254.71	3684.12
HPODL_00565	Ubiquitin-conjugating enzyme E2 8	XP_013935996.1	29.4116	32.9705	119.477	108.374	108.628	110.052	115.699	118.682	72.8362	79.5433	137.377	143.484	128.659	132.836	105.138	99.1129
HPODL_00566	Glycogen	XP_013935998.1	1069.47	989.411	1783.54	1726.32	1180.27	1290.96	1469.43	1379.15	520.386	614.409	2766.34	1783.48	1229.13	1322.74	1303.48	1253.33
HPODL_00567	DNA mismatch repair protein mutL	XP_013935999.1	271.103	237.656	143.517	132.339	70.6308	66.6012	79.2458	74.463	156.483	153.302	243.472	191.636	94.3947	103.044	53.3309	61.5433
HPODL_00568	hypothetical protein HPODL_00568	XP_013936000.1	75.3848	61.4459	75.7906	68.5667	29.9304	40.9864	40.2707	41.6668	63.7239	63.1326	92.4566	80.3084	48.1488	60.3838	46.4127	39.4019
HPODL_00569	hypothetical protein HPODL_00569	XP_013936001.1	226.382	193.487	94.3047	105.43	48.8555	47.4432	61.6048	57.987	122.182	110.622	173.548	103.095	47.7329	49.3832	63.9789	54.5383
HPODL_00570	Translation factor GUF1, mitochondrial	XP_013936002.1	208.308	187.187	126.546	120.54	66.9457	65.6578	64.763	55.3036	177.433	153.155	219.221	153.574	98.1107	104.056	51.1645	60.1277
HPODL_00571	Small nuclear ribonucleoprotein Sm D2	XP_013936003.1	12.6937	18.0351	58.3077	60.216	50.2101	53.0967	24.4893	25.9345	66.1655	71.6168	39.0529	54.806	57.5581	56.8737	21.1088	24.5038
HPODL_00572	hypothetical protein HPODL_00572	XP_013936004.1	29.3055	24.059	31.3261	28.3127	18.12	17.3642	24.1478	20.9184	25.1719	26.4654	41.6217	34.2105	18.8168	19.8652	22.6562	21.5399
HPODL_00573	Delta-1-pyrroline-5-carboxylate dehydrogenase, mitochondrial	XP_013936006.1	516.209	466.558	757.109	741.422	517.693	577.439	695.611	668.097	335.736	393.516	928.357	673.356	567.017	677.892	537.522	448.01
HPODL_00574	hypothetical protein HPODL_00574	XP_013936007.1	1172.36	973.536	2781.91	2806.84	3179.44	2816.22	3910.15	3859.53	679.6	819.789	4256.09	2925.67	3200.52	3468.88	3885.91	3481.14
HPODL_00575	Ribosome-associated complex subunit SSZ1	XP_013936008.1	5578.77	4854.89	1143.34	1164.13	702.283	708.123	847.286	837.389	3059.01	2820.82	1859.31	1249.52	909.346	897.732	884.358	831.164
HPODL_00576	hypothetical protein HPODL_00576	XP_013936009.1	68.0268	71.6324	120.471	124.775	109.934	90.1319	105.058	90.9669	108.169	102.073	59.9893	115.81	133.238	125.905	98.6959	90.6975
HPODL_00577	Catalytic (alpha) subunit of C-terminal domain kinase I (CTDK-I), which phosphorylates the C-termina	XP_013936010.1	141.909	138.67	272.378	320.894	182.682	161.323	257.067	274.943	284.406	228.131	112.339	287.179	192.274	209.618	219.32	247.561
HPODL_00578	Myb-like DNA-binding protein BAS1	XP_013936012.1	156.805	142.508	291.157	282.169	229.729	180.904	189.403	196.958	294.42	254.706	165.091	275.371	268.143	250.025	172.797	147.662
HPODL_00579	ubiquitin carboxyl-terminal hydrolase 7/11	XP_013936013.1	61.9434	58.0299	177.419	175.502	207.101	195.309	244.766	244.881	102.208	96.144	68.8301	166.046	184.803	183.575	226.753	227.657
HPODL_00580	Exosome complex component RRP4	XP_013936014.1	65.0955	66.2513	74.6393	69.7149	40.6896	41.9969	40.9291	39.3492	98.2361	91.297	65.3344	87.6533	54.0188	54.4201	36.0916	39.9264
HPODL_00581	Glycerol-3-phosphate dehydrogenase, mitochondrial	XP_013936015.1	3313.53	2989.54	1012.51	993.942	625.519	611.169	664.215	677.896	1742.27	1734.5	1931.17	1157.88	847.772	838.831	656.177	659.091
HPODL_00582	Peroxisomal nudix pyrophosphatase with specificity for coenzyme A and CoA derivatives, may function	XP_013936016.1	544.001	564.008	19858.4	20023.1	30972.1	24769.9	10487.3	11833.4	512.369	709.133	7063.72	6887.06	9955.45	11173.3	2361.12	2508.03
HPODL_00583	hypothetical protein HPODL_00583	XP_013936017.1	222.411	206.93	624.983	647.305	651.655	583.569	561.758	577.416	315.296	322.828	555.062	698.375	595.572	597.365	591.585	553.221
HPODL_00584	putative membrane protein	XP_013936018.1	102.22	97.9696	94.3962	94.3453	159.94	125.177	144.562	158.349	59.5217	62.5853	226.623	112.336	131.804	148.855	140.899	126.996
HPODL_00585	hypothetical protein HPODL_00585	XP_013936020.1	8754.34	9653.63	12425.9	11417.7	6113.93	6937.66	3959.3	4102.28	8119.98	7921.87	11770.6	8418.7	5039.12	5388.31	2652.32	2461.66
HPODL_00586	hypothetical protein HPODL_00586	XP_013936021.1	462.388	472.135	224.14	225.341	103.751	98.5613	63.2103	63.2901	272.737	258.158	410.116	255.224	144.127	126.154	43.1806	42.9629
HPODL_00587	mannosyltransferase KTR4	XP_013936022.1	1850.3	1855.11	1631.08	1613.87	1618.48	1381.01	2009.43	2081.11	2643.57	2516.46	1784.99	1958.22	1725.3	1658.16	1699.38	1709.78
HPODL_00588	Ribose-phosphate pyrophosphokinase 1	XP_013936023.1	3546.03	3188.91	2289.35	2392.18	2008.46	1664.17	1931.44	1932.61	2955.45	2858.08	2833.65	2544.43	2170.52	2112.48	2496.41	2495.67
HPODL_00589	Inositol hexakisphosphate and diphosphoinositol-pentakisphosphate kinase	XP_013936024.1	260.789	231.484	242.056	233.698	180.646	167.068	207.534	213.587	201.456	203.199	193.353	242.013	185.89	196.324	207.974	198.427
HPODL_00590	U3 small nucleolar RNA-associated protein 21	XP_013936025.1	638.322	599.663	164.185	168.011	195.568	164.456	174.899	181.388	273.776	253.906	183.442	139.206	183.405	197.316	137.996	133.575
HPODL_00591	Vacuolar assembly/sorting proteins VPS39/VAM6/VPS3	XP_013936026.1	53.969	56.96	98.8358	104.197	101.629	87.9786	73.1765	80.2096	69.9456	69.6948	40.4912	83.2806	94.0551	93.7561	59.8956	63.2868
HPODL_00592	hypothetical protein HPODL_00592	XP_013936027.1	1.64523	3.35664	60.2512	59.2575	61.5649	73.8997	55.7059	48.0186	24.4093	25.8434	18.8849	55.4773	65.7068	63.2593	49.7229	54.0784
HPODL_00593	hypothetical protein HPODL_00593	XP_013936028.1	18.8483	20.6439	99.3618	90.1608	121.666	104.912	73.2879	68.1267	47.9946	52.2628	49.5366	82.9158	108.76	107.441	64.302	60.7932
HPODL_00594	hypothetical protein HPODL_00594	XP_013936029.1	231.572	221.564	441.663	416.382	359.928	303.807	253.916	273.199	265.29	273.312	298.4	396.61	400.28	407.942	211.504	230.368
HPODL_00595	hypothetical protein HPODL_00595	XP_013936030.1	603.568	637.568	1829.64	1839.32	2952.93	2600.7	2763.25	2733.25	1007.78	1048.56	801.288	1619.99	2494.97	2366.8	2272.88	2294.7
HPODL_00596	60S ribosomal protein L31	XP_013936031.1	96.1668	124.305	1079.65	1126.06	1771.84	1469.5	1021.72	1002.11	2336.9	2327.16	179.969	1025.22	1462.37	1241.42	1069.89	1333.62
HPODL_00597	tRNA-dihydrouridine(20a/20b) synthase	XP_013936032.1	7139.81	7592.65	5113.13	4932.44	5025.63	3893.59	3769.8	2829.51	10907.4	11053.3	2926.41	4223.21	5168.66	4624.17	3124.97	3256.72
HPODL_00598	tRNA-dihydrouridine(47) synthase	XP_013936033.1	286.202	271.739	153.09	166.255	100.1	73.7992	159.491	159.724	435.38	368.606	94.0318	168.427	96.4451	84.7158	148.129	171.833
HPODL_00599	putative endoplasmic reticulum transmembrane protein	XP_013936034.1	196.741	211.663	211.592	204.342	454.348	466.31	474.69	547.681	91.9632	108.986	378.576	206.131	437.234	484.888	339.514	330.553
HPODL_00600	hypothetical protein HPODL_00600	XP_013936035.1	515.196	439.862	807.735	760.26	768.748	645.921	826.886	699.179	684.132	633.664	721.331	944.116	871.284	765.159	846.91	799.222
HPODL_00601	hypothetical protein HPODL_00601	XP_013936036.1	36.0608	43.85	95.3543	91.734	88.9848	87.5447	56.6679	55.9249	69.7285	69.9598	77.139	98.3825	112.837	109.992	33.809	39.3417
HPODL_00602	Protein ECM3	XP_013936037.1	304.584	279.085	186.376	180.34	203.472	204.64	241.005	233.043	162.424	153.106	279.41	198.775	181.759	195.415	280.793	267.762
HPODL_00603	hypothetical protein HPODL_00603	XP_013936038.1	1690.12	1556.83	866.399	894.594	776.902	687.746	417.16	401.863	766.199	794.614	1595.51	795.082	707.858	623.526	275.501	294.717
HPODL_00604	hypothetical protein HPODL_00604	XP_013936039.1	277.517	235.641	179.935	174.538	142.89	154.328	164.647	154.816	135.221	135.029	258.844	182.463	152.006	153.548	187.037	166.917
HPODL_00605	DOCK-like protein	XP_013936040.1	110.299	95.4145	55.6505	53.2645	25.3406	31.245	49.7227	50.3562	73.2273	67.2678	88.9993	61.9977	33.3104	31.2798	39.4165	42.7051
HPODL_00606	hypothetical protein HPODL_00606	XP_013936041.1	151.679	141.173	92.542	93.0878	40.1437	46.1756	56.7802	58.3973	76.7816	75.5912	165.269	92.1544	59.8352	68.4847	51.0601	45.6897
HPODL_00607	Pre-rRNA-processing protein TSR2	XP_013936042.1	65.2062	59.2957	16.8072	16.569	11.2503	10.4528	20.2196	19.3952	49.9227	48.8718	30.0214	18.4816	12.4142	12.2281	18.4429	17.5766
HPODL_00608	Serine/threonine-protein phosphatase 2B catalytic subunit A1	XP_013936043.1	317.095	256.506	80.6253	87.666	60.0473	68.9774	144.47	139.902	180.211	192.365	187.978	110.003	66.2594	78.5591	171.152	139.966
HPODL_00609	Serine/threonine-protein phosphatase 2B catalytic subunit	XP_013936044.1	293.562	282.705	281.18	274.619	193.677	171.476	170.817	152.071	206.11	237.767	467.128	345.657	226.726	223.887	134.351	120.681
HPODL_00610	Oligopeptide transporter	XP_013936045.1	144.782	140.25	56.7753	55.5848	34.6204	24.1178	32.6956	31.8954	73.0459	66.6676	135.193	73.1999	40.6009	40.2885	10.0436	11.0457
HPODL_00611	Glycylpeptide N-tetradecanoyltransferase	XP_013936046.1	1317.34	1127.37	1019.68	1014.53	982.932	773.58	712.71	693.763	1112.53	1050.13	990.61	1028.67	907.652	925.654	723.248	681.958
HPODL_00612	Periodic tryptophan protein 1	XP_013936047.1	443.684	431.568	283.807	279.347	151.498	130.382	133.611	129.611	640.426	616.752	217.573	303.887	218.192	196.333	151.059	128.489
HPODL_00613	Glutamate synthase	XP_013936048.1	1480.66	1273.72	1292.75	1156.31	451.358	428.954	464.506	442.054	1343.55	1456.35	1349.58	1424.99	650.933	638.513	469.707	474.025
HPODL_00614	hypothetical protein HPODL_00614	XP_013936049.1	764.701	851.207	847.242	792.211	777.705	801.096	743.926	685.584	572.245	606.273	961.073	803.916	854.097	879.26	678.077	662.982
HPODL_00615	Catalytic subunit of Nem1p-Spo7p phosphatase holoenzyme	XP_013936050.1	350.902	379.911	411.087	371.726	389.09	284.824	229.562	228.058	380.747	360.909	295.226	457.743	426.696	400.638	216.226	202.453
HPODL_00616	kinesin heavy chain	XP_013936051.1	110.821	105.414	194.813	181.114	41.8313	54.4385	21.3944	15.744	166.962	172.504	77.4648	181.645	57.3734	48.4622	11.1394	7.87557
HPODL_00617	hypothetical protein HPODL_00617	XP_013936052.1	251.083	216.469	366.962	349.924	289.177	277.317	312.905	305.784	258.727	283.029	283.761	376.134	285.936	299.456	326.602	305.679
HPODL_00618	MFS transporter	XP_013936053.1	249.18	230.429	476.221	450.121	415.943	379.376	482.145	435.787	172.376	189.823	641.423	532.317	402.259	398.065	428.611	405.659
HPODL_00619	V-type proton ATPase subunit C	XP_013936054.1	4386.92	4312.96	4657.3	4371.67	3075.64	3016.08	2146.25	2397.03	3820.27	3902.17	5361.94	4551.77	3460.98	3426.17	2139.72	2030.04
HPODL_00620	hypothetical protein HPODL_00620	XP_013936055.1	6.6223	6.30032	69.1329	72.665	64.6132	48.0649	40.9245	38.2639	70.075	65.6433	11.0859	72.4703	65.5666	54.8693	38.6756	43.3025
HPODL_00621	putative secreted protein	XP_013936057.1	130.532	204.934	213.123	209.888	394.766	413.133	327.972	367.301	261.667	260.851	141.852	184.736	317.385	294.438	194.222	254.538
HPODL_00622	putative secreted protein	XP_013936058.1	1567.96	1125.57	2435.2	2493.48	6563.4	4978.82	6961.25	8986.85	2441.7	2591.12	2095.22	2317.57	4194.03	4636.46	3938.04	4610.55
HPODL_00623	putative secreted protein	XP_013936059.1	138.34	134.894	109.193	90.7952	10.1463	14.9023	3.29178	2.7738	150.209	140.372	168.009	140.213	21.4891	22.2081	2.16281	0.917467
HPODL_00624	Spermine synthase	XP_013936060.1	123.276	113.962	45.8179	38.5142	24.6076	26.5979	26.4096	27.8313	73.5663	71.9514	79.6811	49.4166	32.6928	31.351	22.7301	21.1926
HPODL_00625	hypothetical protein HPODL_00625	XP_013936061.1	1301.81	1185.57	306.128	291.885	127.811	136.504	197.828	189.477	891.395	920.145	476.054	382.471	211.181	229.008	223.933	177.599
HPODL_00626	hypothetical protein HPODL_00626	XP_013936062.1	416.742	363.134	274.395	294.663	167.539	136.48	232.605	256.49	209.612	220.482	476.439	261.55	134.181	182.435	200.674	161.595
HPODL_00627	60S ribosomal protein L6-B	XP_013936063.1	1739.83	1748.08	679.374	622.683	358.576	358.223	438.527	445.641	1575.42	1616.65	1199.37	699.097	463.044	441.078	382.449	352.026
HPODL_00628	ATPase (PP-loop superfamily)	XP_013936064.1	177.934	161.746	101.065	84.0443	37.96	35.1206	68.8261	61.7178	135.333	141.281	132.053	100.515	52.8796	53.104	84.5287	67.9663
HPODL_00630	Glycosyl hydrolase family 81	XP_013936066.1	56.6129	57.3443	54.8819	49.9356	26.6412	35.2894	65.3716	59.7819	53.1665	54.2384	82.7637	54.1855	41.7639	41.8655	80.6414	72.2917
HPODL_00631	Proline dehydrogenase, mitochondrial	XP_013936067.1	217.998	185.607	105.034	93.1039	111.38	103.708	139.77	130.876	158.57	173.99	108.1	101.816	153.11	150.788	89.5378	65.2512
HPODL_00632	hypothetical protein HPODL_00632	XP_013936068.1	11.7127	10.8811	26.4743	25.8004	17.9185	16.1235	17.7522	20.0445	20.0809	19.6454	22.3443	31.3683	21.7623	21.0936	19.1431	17.9358
HPODL_00633	NAP1-binding protein 2	XP_013936069.1	22.9918	25.2934	24.5636	20.0739	11.7742	12.7953	30.4894	29.8627	17.5624	16.6465	31.55	22.372	16.1766	18.0011	21.5275	22.4495
HPODL_00634	TPR repeat-containing protein	XP_013936070.1	1678.96	1572.87	1661.47	1550.35	1193.03	1084.38	1195.37	1286.4	2363.51	2330.13	1385.99	1671.53	1119.07	1024.59	911.777	959.615
HPODL_00635	Protein GIR2	XP_013936071.1	9.30088	8.68071	58.8408	60.801	63.2372	52.4162	39.0606	35.8798	67.6146	69.0274	18.8533	58.8413	51.0969	47.5375	42.1354	41.0304
HPODL_00636	hypothetical protein HPODL_00636	XP_013936072.1	274.771	242.593	280.785	279.658	187.849	170.934	170.278	174.025	278.649	270.264	262.018	288.879	165.268	174.202	130.898	121.535
HPODL_00637	Peptidyl-prolyl cis-trans isomerase	XP_013936074.1	2411.02	2584.4	1816.34	1728.83	1805.77	2274.91	2184.81	2242.34	1725.54	1799.62	2769.78	1918.59	2351.16	2615.29	2098.26	2237.24
HPODL_00638	hypothetical protein HPODL_00638	XP_013936075.1	9.67358	10.7346	42.805	47.9825	63.3996	61.1967	102.615	91.0185	9.3169	8.35106	65.991	54.9632	84.3398	77.0299	121.881	112.052
HPODL_00639	Inositol phosphorylceramide synthase	XP_013936076.1	1725.72	1391.45	527.429	523.061	545.399	466.619	385.684	384.492	886.14	855.585	1017.55	541.231	496.354	450.292	368.133	328.02
HPODL_00640	glutamate carboxypeptidase II	XP_013936077.1	423.539	401.518	543.56	568.561	658.189	527.762	881.167	868.647	243.49	252.061	646.842	527.908	496.166	517.806	729.47	673.314
HPODL_00641	Protein GAT2	XP_013936078.1	84.4379	62.7688	192.381	185.752	178.564	167.321	155.824	159.317	74.8253	77.4417	234.695	180.876	178.375	185.777	174.299	149.655
HPODL_00642	Protein SPA2	XP_013936079.1	443.961	376.828	190.626	182.818	85.0073	97.3536	76.6694	72.9543	240.56	225.746	253.936	188.292	109.443	105.623	76.6345	67.2058
HPODL_00643	54S ribosomal protein L15, mitochondrial	XP_013936080.1	33.5091	36.9571	114.852	117.585	101.286	83.7624	77.1298	72.0965	244.819	229.764	35.6225	138.942	102.116	98.6019	91.2512	91.4558
HPODL_00644	ATP-dependent RNA helicase ROK1	XP_013936081.1	290.487	293.7	207.516	194.333	159.432	131.065	154.001	158.31	365.281	321.88	190.894	226.005	200.247	176.658	160.792	171.052
HPODL_00645	Conserved hypothetical membrane protein	XP_013936082.1	454.28	516.083	517.232	482.715	306.252	353.049	202.212	210.903	630.5	665.986	700.042	632.519	506.158	470.076	202.809	219.73
HPODL_00646	putative transporter	XP_013936083.1	251.958	254.356	212.875	200.907	172.577	162.266	177.136	194.56	142.917	150.893	371.615	204.715	190.293	207.222	188.12	170.777
HPODL_00647	DNA replication licensing factor MCM4	XP_013936084.1	223.909	184.909	123.339	119.732	35.0479	58.3926	57.119	52.6986	171.004	167.664	136.393	116.479	54.6704	56.1809	56.4926	55.9166
HPODL_00648	hypothetical protein HPODL_00648	XP_013936085.1	105.728	99.993	334.054	316.041	79.0676	112.733	56.1848	64.1689	339.045	316.668	148.236	338.716	134.633	125.14	84.2869	64.528
HPODL_00649	hypothetical protein HPODL_00649	XP_013936086.1	1055.06	905.172	1433.26	1442.19	546.673	670.317	850.39	752.351	1480.21	1446.46	2051.05	2028.1	994.071	860.368	1238.3	915.67
HPODL_00650	Regulatory protein ADR1	XP_013936087.1	417.72	311.289	577.999	609.862	393.53	565.396	817.769	767.973	186.768	234.23	1121.02	807.423	609.689	644.151	1393.69	1380.59
HPODL_00651	F-box protein pof9	XP_013936088.1	246.545	245.134	411.44	412.265	402.902	347.537	458.752	478.757	222.595	218.081	656.742	449.386	413.903	435.628	409.855	397.831
HPODL_00652	hypothetical protein HPODL_00652	XP_013936089.1	18.2683	24.9907	19.8779	19.5048	26.5645	21.996	21.2	19.3094	28.7788	27.8493	25.5739	24.1207	26.2059	24.8849	26.2558	21.9617
HPODL_00653	Vacuolar protein sorting-associated protein	XP_013936090.1	534.661	527.014	359.555	386.023	322.705	289.01	326.847	298.194	356.057	349.428	744.224	401.179	352.071	400.764	278.15	247.52
HPODL_00654	NADP-dependent alcohol dehydrogenase 6	XP_013936091.1	626.242	299.035	1.16415	4.04172	2.42767	1.18475	7.80112	2.81724	248.295	239.397	5.02789	12.5686	1.12338	1.25882	6.407	1.26833
HPODL_00655	hypothetical protein HPODL_00655	XP_013936092.1	122.444	118.789	87.4929	98.7166	118.101	98.5871	134.532	142.251	74.9754	79.4916	123.623	84.2379	100.671	106.457	145.229	138.304
HPODL_00656	Exocyst complex protein EXO70	XP_013936093.1	97.1688	121.066	286.651	325.025	412.432	353.749	400.38	391.052	236.285	249.981	107.91	283.498	325.933	319.647	405.421	357.465
HPODL_00657	BglC endoglucanase	XP_013936094.1	40.8863	46.9975	82.26	96.2135	133.692	90.2694	54.6002	71.9055	89.8482	101.079	19.9131	77.7486	95.4806	93.6972	34.4779	36.04
HPODL_00658	lipoate-protein ligase A	XP_013936095.1	176.039	181.388	233.104	239.403	233.934	192.421	161.325	176.604	306.528	293.334	96.3779	231.155	236.579	213.256	130.78	148.502
HPODL_00659	hypothetical protein HPODL_00659	XP_013936096.1	4.22733	6.05607	44.7061	49.6133	63.782	50.0103	47.0265	45.0887	51.9224	47.2456	7.81575	39.6255	51.847	51.7589	42.6437	50.2619
HPODL_00660	hypothetical protein HPODL_00660	XP_013936097.1	7.46625	9.41592	107.937	112.648	156.478	126.601	100.669	93.8129	93.3506	89.9031	28.3859	127.252	181.058	188.812	126.566	128.134
HPODL_00661	Nuclear pore membrane glycoprotein	XP_013936098.1	255.943	261.137	170.874	183.523	145.097	148.555	102.071	101.722	220.187	211.803	84.6505	153.127	146.514	158.187	73.8174	82.0851
HPODL_00662	Manganese transporter SMF2	XP_013936099.1	997.193	836.971	580.487	578.942	732.402	668.478	619.289	618.131	434.346	474.804	831.189	617.358	660.172	629.425	515.681	569.157
HPODL_00663	Subunit of the SAGA transcriptional regulatory complex, involved in proper assembly of the complex	XP_013936100.1	97.7775	85.43	132.293	141.769	93.9101	84.2869	107.151	109.533	157.738	141.89	47.3552	125.494	89.3679	90.1917	102.226	103.459
HPODL_00664	hypothetical protein HPODL_00664	XP_013936101.1	983.187	1117.34	1395.18	1404.37	1208.06	985.193	1041.51	1046.31	1401.16	1359.93	884.847	1233.44	1033.11	1049.41	1087.78	1041.51
HPODL_00665	Enhancer of mRNA-decapping protein 3	XP_013936102.1	219.923	279.447	1147.4	1224.79	1437.56	1129.89	835.678	821.21	1188.28	1091.65	249.482	1106.78	1210.43	1175.74	896.683	952.699
HPODL_00666	Protein PTR3	XP_013936103.1	88.0277	89.7611	239.991	257.081	304.546	268.158	283.429	277.571	200.023	192.35	57.3398	207.093	240.966	209.456	280.931	286.603
HPODL_00667	hypothetical protein HPODL_00667	XP_013936104.1	812.109	848.136	1066.34	994.67	1024.2	1039.07	1031.66	996.558	879.489	899.772	594.548	1073.76	1012.59	1052.96	802.591	855.12
HPODL_00668	Catabolite repression protein creC	XP_013936105.1	166.402	161.171	476.24	490.834	569.723	476.453	602.462	596.108	231.378	235.603	187.697	488.175	549.043	516.889	715.851	687.392
HPODL_00669	ATP synthase subunit gamma, mitochondrial	XP_013936106.1	360.156	502.317	1750.09	1911.14	2764.19	2530.11	1919.84	1877.75	1404.89	1351.78	737.102	2103.72	2795.27	2497.56	1990.03	2102.9
HPODL_00672	Serine--tRNA ligase, cytoplasmic	XP_013936108.1	2264.38	2927.83	3326.32	3502.72	4029.76	3396.4	2875.97	2845.48	4241.19	3974.35	1542.41	2974.85	3456.67	3469.44	2720.57	3027.68
HPODL_00673	hypothetical protein HPODL_00673	XP_013936109.1	10.375	14.9058	43.9621	47.8985	89.2854	83.4459	88.0785	87.709	26.0116	24.6084	19.0231	39.0692	62.6079	63.2615	60.8872	61.4242
HPODL_00674	ATP-dependent RNA helicase fal-1	XP_013936110.1	452.462	624.534	1326.93	1415.43	1376.54	1218.1	1568.76	1298.2	1333.91	1283.45	361.407	1430.17	1352.55	1249.01	1455.63	1538.47
HPODL_00675	hypothetical protein HPODL_00675	XP_013936111.1	16.4885	20.3878	33.1263	33.2664	39.159	34.4637	50.8505	53.6619	55.0517	48.1148	8.39711	34.9139	31.0636	31.6152	50.5491	54.5383
HPODL_00676	chitinase	XP_013936112.1	183.93	211.393	226.456	249.854	306.778	258.879	435.854	425.231	308.946	284.671	86.4061	240.444	314.477	252.603	479.409	491.587
HPODL_00677	hypothetical protein HPODL_00677	XP_013936113.1	322.406	336.446	457.739	463.205	545.393	448.135	432.103	402.179	686.769	637.04	155.737	480.449	488.579	418.583	354.182	382.924
HPODL_00678	N(6)-adenine-specific DNA methyltransferase-like 1	XP_013936114.1	47.8072	59.2085	81.5296	96.6281	153.919	120.905	158.278	158.805	104.419	98.1575	34.5643	76.82	104.298	103.898	131.364	138.971
HPODL_00679	Polyprotein (gag/pol) of Ty1/Copia retrotransposon	XP_013936115.1	50.3206	49.3585	69.3725	84.3882	116.308	116.329	194.137	205.559	56.1824	59.5665	51.0707	64.6835	107.641	90.3573	187.861	189.811
HPODL_00680	putative secreted protein	XP_013936116.1	20.4567	28.9089	179.36	199.796	304.101	259.884	303.824	284.553	156.244	147.936	32.9725	160.256	212.618	185.795	276.299	321.597
HPODL_00681	hypothetical protein HPODL_00681	XP_013936117.1	995.489	849.029	668.575	706.136	862.157	781.831	941.37	918.382	568.204	564.848	588.704	651.215	724.796	714.407	916.351	928.872
HPODL_00682	Structural maintenance of chromosomes protein 2	XP_013936118.1	65.6644	60.4833	205.94	223.629	128.965	106.381	124.56	111.526	175.819	167.416	45.4693	216.912	120.272	107.377	94.0516	101.381
HPODL_00683	hypothetical protein HPODL_00683	XP_013936119.1	192.199	222.01	1237.7	1258.2	1597.17	1565.26	1633.56	1566.51	658.505	658.941	395.239	1265.66	1547.58	1540.65	1582.06	1548.89
HPODL_00684	hypothetical protein HPODL_00684	XP_013936120.1	132.635	195.673	378.595	336.38	427.545	404.12	128.467	174.865	430.804	452.044	302.444	346.239	434.327	453.626	60.73	83.7045
HPODL_00685	Pre-60S factor REI1	XP_013936121.1	83.7922	108.162	666.147	715.213	454.695	334.195	216.067	203.042	630.111	707.766	87.7582	674.397	514.91	437.156	254.517	272.789
HPODL_00686	hypothetical protein HPODL_00686	XP_013936122.1	171.52	197.566	976.522	1077.65	972.427	1049.56	1303.57	1239.52	340.502	386.119	221.522	824.08	1189.7	1117.75	1417.26	1361.7
HPODL_00687	hypothetical protein HPODL_00687	XP_013936123.1	100.759	134.285	836.884	858.678	1293.99	1247.86	776.17	775.046	263.067	358.994	346.551	811.132	1022.27	981.81	554.109	575.612
HPODL_00688	Protein polybromo-1	XP_013936124.1	67.7031	87.7945	1007.48	1063.21	918.675	771.439	570.356	553.534	698.286	678.56	116.048	839.965	730.262	729.606	526.461	547.446
HPODL_00689	hypothetical protein HPODL_00689	XP_013936125.1	11.7131	18.9337	67.6393	62.3047	167.778	132.488	86.8593	104.176	50.6	52.7512	28.9172	61.9091	107.921	97.8351	55.5222	58.0589
HPODL_00690	Proteasome subunit beta type-2	XP_013936126.1	91.4351	117.573	274.105	295.345	350.736	307.802	228.109	231.081	250.08	253.41	136.902	303.094	364.707	344.744	233.112	251.375
HPODL_00691	Phosphoribosylglycinamide formyltransferase	XP_013936127.1	39.6537	53.1389	108.307	113.671	175.424	151.947	107.7	105.286	180.475	163.319	38.5201	106.432	153.757	146.281	95.2704	105.619
HPODL_00692	Subunit of the GINS complex (Sld5p, Psf1p, Psf2p, Psf3p)	XP_013936128.1	4.68184	7.99405	35.2264	36.1688	23.5844	26.6311	9.9392	9.74258	42.8226	38.4555	6.4631	34.1426	22.4402	20.7352	5.83071	6.57923
HPODL_00693	hypothetical protein HPODL_00693	XP_013936129.1	42.3398	67.5262	211.786	239.952	248.312	201.063	198.159	196.765	360.564	331.19	34.2209	181.961	219.803	172.316	188.123	204.599
HPODL_00694	hypothetical protein HPODL_00694	XP_013936130.1	4.44163	7.8317	29.0757	31.0687	36.0767	32.8942	26.0868	27.5001	31.7631	33.511	6.01716	30.3446	36.568	32.226	19.2557	23.8638
HPODL_00695	Zinc-responsive transcriptional regulator ZAP1	XP_013936131.1	98.2677	104.4	695.908	754.732	786.095	671.796	410.95	331.723	161.842	162.656	251.054	583.128	564.314	474.262	299.704	324.682
HPODL_00696	hypothetical protein HPODL_00696	XP_013936132.1	622.895	610.985	333.323	339.79	374.398	381.346	375.766	401.863	322.755	316.05	328.716	275.42	323.274	301.874	400.536	384.653
HPODL_00697	hypothetical protein HPODL_00697	XP_013936133.1	2.26091	3.42732	25.7592	25.614	22.1939	14.1378	17.4614	16.3535	32.7285	30.9437	3.91518	24.099	22.6303	23.882	19.8527	20.8303
HPODL_00698	sulfiredoxin	XP_013936134.1	0.791616	2.11767	24.7325	25.4928	66.8425	54.4344	28.7274	31.2829	17.7036	18.0415	4.98483	25.2067	66.6982	55.9833	18.2215	21.2692
HPODL_00699	STU2 Microtubule-associated protein of the XMAP215/Dis1 family	XP_013936135.1	124.275	130.679	327.484	358.541	178.406	185.261	126.145	132.339	287.214	294.921	86.0709	292.137	169.677	140.667	94.9205	86.9634
HPODL_00700	electron transfer flavoprotein subunit beta	XP_013936136.1	59.2567	76.62	278.532	305.355	409.506	319.666	145.242	140.942	309.325	320.474	78.5468	257.977	337.624	286.096	100.955	110.707
HPODL_00701	hypothetical protein HPODL_00701	XP_013936137.1	19.1278	22.976	70.0258	75.3433	83.5706	73.5064	95.9021	87.3964	31.8438	36.4475	33.0979	78.4864	68.6586	63.3534	79.2452	86.4034
HPODL_00703	hypothetical protein HPODL_00703	XP_013936139.1	4.51561	4.42927	41.7818	47.524	67.2975	67.1426	35.4647	31.8742	37.6742	38.8212	7.47588	42.6172	54.6794	44.1466	32.8499	36.6768
HPODL_00704	Methylthioribulose-1-phosphate dehydratase	XP_013936140.1	42.759	53.6829	69.9239	72.6286	105.987	111.242	118.329	121.919	92.8007	89	33.1875	62.9544	81.7327	82.396	91.054	100.247
HPODL_00705	hypothetical protein HPODL_00705	XP_013936141.1	140.733	114.006	130.026	132.744	105.594	92.0625	57.4317	60.5706	87.5668	85.8216	126.569	112.168	98.7372	114.046	47.0142	37.7309
HPODL_00706	endoplasmic reticulum membrane protein	XP_013936142.1	814.943	778.284	435.982	417.051	567.792	560.674	873.8	904.788	422.843	415.964	821.914	462.287	556.103	599.25	780.655	735.599
HPODL_00707	GTP-binding protein	XP_013936143.1	64.5432	48.5063	135.579	143.444	134.18	121.224	101.874	93.9829	107.997	107.111	99.7802	138.005	132.632	131.597	111.254	106.053
HPODL_00708	hypothetical protein HPODL_00708	XP_013936144.1	152.421	171.507	305.385	298.233	348.598	291.434	326.859	315.712	208.617	206.096	129.085	263.732	316.953	302.549	295.048	297.98
HPODL_00709	histone-lysine N-methyltransferase, H3 lysine-79 specific	XP_013936145.1	127.594	108.213	250.887	269.278	168.757	135.314	206.396	188.176	285.934	276.111	147.408	295.217	186.92	168.806	220.183	207.806
HPODL_00710	Malate dehydrogenase, mitochondrial	XP_013936146.1	494516	503384	378218	358943	178350	209075	324322	305730	409439	401445	872931	584467	361758	337549	468737	422454
HPODL_00711	hypothetical protein HPODL_00711	XP_013936147.1	433.88	362.235	243.681	257.23	93.557	120.472	162.098	154.284	240.426	236.988	594.548	299.456	157.676	150.472	117.824	109.077
HPODL_00712	putative RING finger protein C2F3.16	XP_013936149.1	321.361	279.899	242.436	258.223	161.734	152.832	191.291	194.478	241.023	242.188	403.071	303.184	207.084	198.312	211.506	197.854
HPODL_00713	Target of rapamycin complex 2 subunit AVO2	XP_013936150.1	50.7659	40.6556	34.7465	32.3734	7.98276	13.1855	18.7456	21.3779	47.1797	46.1896	69.6288	64.8537	22.1636	27.7014	23.6607	30.4773
HPODL_00715	hypothetical protein HPODL_00715	XP_013936152.1	600.837	398.002	207.386	240.001	648.709	538.552	1174.07	1124.88	156.244	198.358	710.369	355.151	828.09	757.808	976.06	1012.85
HPODL_00716	hypothetical protein HPODL_00716	XP_013936153.1	588.947	525.942	205.136	196.592	231.255	216.803	265.032	260.995	239.911	259.969	587.663	292.623	284.827	308.773	188.451	199.749
HPODL_00717	54S ribosomal protein L40, mitochondrial	XP_013936154.1	10542	9150.98	30625.8	30842.6	26118.3	20652.7	22754.6	20182.1	51623.2	50637.3	14636.7	38155.6	29533.8	26609.9	26933	26876.5
HPODL_00718	26S protease subunit RPT4	XP_013936155.1	1198.19	1041.9	2144.53	2210.64	1679.68	1266.56	1363.8	1197.88	2925.43	2904.35	1463.37	2464.21	1735.39	1618.69	1193.45	1287.45
HPODL_00719	Gamma subunit of the translation initiation factor eIF2B	XP_013936156.1	663.927	580.211	582.077	585.152	437.79	331.729	306.411	322.104	907.59	876.305	557.676	666.552	512.26	468.28	270.375	330.19
HPODL_00720	putative secreted protein	XP_013936157.1	640.252	639.001	453.461	403.185	149.511	144.622	18.2264	20.8558	525.012	552.455	818.27	361.486	144.916	140.775	8.67878	5.99322
HPODL_00721	morphological defect	XP_013936158.1	153.23	131.098	139.987	123.809	78.9853	75.2891	81.1408	89.5159	148.179	151.053	230.788	146.59	94.2594	83.3493	67.2905	54.5383
HPODL_00722	J protein JJJ1	XP_013936159.1	328.267	289.528	273.966	259.407	191.296	148.315	119.803	113.682	479.765	442.236	220.725	306.697	236.291	223.983	108.029	107.465
HPODL_00723	Clathrin adaptor complex small chain	XP_013936160.1	1061.34	1073.19	1377.77	1390.06	1078.16	1000.59	977.1	952.978	1527.99	1530.42	1102.34	1455.05	1077.83	1002.92	989.26	901.141
HPODL_00724	Fumarate hydratase, mitochondrial	XP_013936161.1	5178.33	5252.59	3871.3	3803.3	2681.43	2550.75	3099	2849.5	4689.31	4363.7	6194.17	5249.87	3816.12	3805.83	3760.06	3482.17
HPODL_00725	ATP-dependent Lon protease, involved in degradation of misfolded proteins in mitochondria	XP_013936162.1	276.343	231.916	348.08	358.374	186.842	151.898	208.098	206.145	419.811	417.274	329.33	455.226	233.759	246.291	256.072	239.076
HPODL_00726	mRNA-decapping enzyme subunit 1	XP_013936163.1	33.0005	35.3656	87.3281	93.6938	72.3404	67.0317	66.1456	61.8989	117.983	109.356	76.3927	109.808	79.5554	76.5049	70.3252	62.9105
HPODL_00727	Transcription factor SPT20	XP_013936164.1	127.45	113.8	152.116	142.134	91.4423	83.1297	94.2635	98.1338	129.598	135.287	221.855	181.825	126.193	122.105	77.9518	73.7747
HPODL_00728	RNA-binding protein MRN1	XP_013936165.1	391.513	381.608	334.585	305.354	235.719	223.168	285.672	287.613	309.465	323.109	552.354	358.788	269.886	263.312	263.77	238.209
HPODL_00729	Plasma membrane pyridoxine (vitamin B6) transporter	XP_013936166.1	331.179	333.024	75.0879	54.5774	31.8664	31.1027	56.4965	57.7015	189.412	184.462	102.126	75.3782	33.3052	34.1868	65.5402	55.9736
HPODL_00730	hypothetical protein HPODL_00730	XP_013936167.1	0.176769	0.231185	133.706	124.737	122.802	134.917	174.599	162.763	0.78656	0.464849	159.409	176.127	142.519	138.505	159.832	169.028
HPODL_00731	Nucleus export protein BRR6	XP_013936168.1	819.958	836.676	596.046	567.188	426.056	394.521	559.73	556.405	618.316	547.273	959.069	704.467	429.692	436.18	788.061	671.583
HPODL_00732	General negative regulator of transcription subunit 4	XP_013936169.1	463.617	389.197	421.428	405.048	333.326	310.014	306.585	321.812	402.044	379.727	505.783	394.131	359.933	368.122	280.429	272.248
HPODL_00733	Importin subunit beta-5	XP_013936170.1	55.7007	54.5542	41.3097	40.4111	12.6918	15.3297	22.0913	23.9337	49.7069	49.553	60.9498	50.0202	20.482	24.5144	17.3339	16.4112
HPODL_00734	RNA polymerase-associated protein RTF1	XP_013936171.1	531.979	427.477	741.027	717.671	494.186	442.238	486.519	485.209	642.431	667.256	473.798	804.347	542.663	522.864	418.234	399.174
HPODL_00735	Cytosolic protein required for sporulation	XP_013936172.1	173.504	159.831	111.335	89.25	59.9438	67.4974	91.3008	109.434	131.006	108.232	151.854	111.269	81.9972	80.8146	80.4123	87.8419
HPODL_00736	Glutamate--tRNA ligase, cytoplasmic	XP_013936173.1	1071.88	942.295	571.545	573.938	412.044	381.95	399.425	397.144	805.786	829.252	608.478	616.779	477.699	464.143	416.376	415.785
HPODL_00737	Protein RAI1	XP_013936174.1	1373.48	1423.2	1061.24	1134.4	834.17	785.466	772.547	892.04	1571.91	1425.07	1236.27	1073.03	881.791	855.24	705.282	651.485
HPODL_00738	hypothetical protein HPODL_00738	XP_013936175.1	64.9856	58.1106	46.593	45.0825	48.113	35.269	46.2316	45.9716	35.1216	35.9096	49.5456	42.9587	37.034	33.6572	46.6232	43.7006
HPODL_00739	hypothetical protein HPODL_00739	XP_013936176.1	135.507	147.851	134.304	151.994	143.127	140.762	167.724	157.019	93.2748	86.4165	247.838	156.673	171.509	151.448	176.628	165.325
HPODL_00740	Vacuolar-sorting protein SNF7	XP_013936177.1	31.4571	25.5413	208.645	208.037	217.074	173.767	181.644	178.708	154.768	156.287	66.6322	210.162	203.733	198.601	190.899	190.884
HPODL_00741	regulatory factor sgt1	XP_013936178.1	150.402	126.019	177.673	179.506	191.136	137.764	126.777	108.345	170.549	183.425	140.834	187.254	189.139	186.021	119.125	90.6412
HPODL_00742	Uracil-DNA glycosylase	XP_013936179.1	23.1414	26.958	61.4088	58.8733	16.9268	24.2525	14.4442	13.296	56.4098	58.8221	55.9051	69.1793	24.4799	27.1379	12.9413	10.0997
HPODL_00743	hypothetical protein HPODL_00743	XP_013936180.1	183.05	150.326	127.629	146.983	106.115	92.2046	101.651	96.6127	118.152	123.458	157.906	152.531	94.4148	113.85	89.0255	84.0612
HPODL_00744	Mitochondrial oxaloacetate transport protein	XP_013936181.1	117.867	128.498	38.6569	36.6408	41.396	36.7056	30.8965	30.8899	120.988	118.439	41.1504	38.8416	41.8616	38.0181	28.7501	28.6549
HPODL_00745	hypothetical protein HPODL_00745	XP_013936182.1	195.986	192.529	646.963	641.484	460.419	423.706	555.444	489.161	398.162	411.192	284.164	730.996	613.699	513.713	618.645	599.774
HPODL_00746	Non-ATPase regulatory subunit of the 26S proteasome	XP_013936183.1	1553.35	2030.06	3568.56	3546.51	5926.63	4565.43	3089.49	3316.45	3146.29	3216.45	1665.92	3053.16	4060.95	3736.39	2730.86	2817.32
HPODL_00747	exosome complex exonuclease RRP6	XP_013936184.1	209.13	196.326	142.991	139.867	108.619	96.5815	119.71	124.366	177.583	158.933	139.503	134.111	97.8405	109.511	108.415	97.0833
HPODL_00748	Adenine phosphoribosyltransferase 1	XP_013936185.1	382.12	395.364	80.1254	71.9106	58.0249	66.7803	58.8536	61.9748	167.769	161.145	147.683	72.3255	66.0698	65.936	37.3334	41.5503
HPODL_00749	Chromatin-remodeling complex subunit IES6	XP_013936187.1	13.5666	14.9096	25.4524	18.984	18.8689	22.4578	26.0274	21.6605	21.266	23.7218	30.6446	25.6519	22.5508	21.3279	21.7105	18.6523
HPODL_00750	hypothetical protein HPODL_00750	XP_013936188.1	59.1046	53.9815	37.4495	34.103	23.0446	24.0302	41.6673	38.2281	43.0409	43.9949	71.0296	46.3969	29.7579	33.3966	28.1739	32.3628
HPODL_00751	60S ribosomal protein L8-B	XP_013936189.1	144.07	114.163	100.554	112.719	126.896	120.844	126.064	136.636	170.526	178.574	106.319	105.995	117.112	120.584	96.2652	114.573
HPODL_00752	60S ribosomal protein L2	XP_013936190.1	1880.8	2098.25	2745.68	2695.82	3056.68	3009.05	2903.44	2998.3	4980.42	4973.59	1899.78	2674.38	3190.66	3096.38	2819.04	3230.82
HPODL_00753	hypothetical protein HPODL_00753	XP_013936191.1	235.406	311.995	488.722	436.713	439.696	506.264	148.313	142.927	595.31	619.347	628.371	661.234	722.068	638.634	139.297	160.44
HPODL_00754	Low-specificity L-threonine aldolase	XP_013936192.1	642.955	475.739	714.692	762.181	987.931	1002.92	1896.83	1906.88	656.352	725.114	1148.72	1017.08	2025.91	2064.08	3230.33	3235.5
HPODL_00755	cytoskeleton protein	XP_013936193.1	126.863	112.915	99.2559	89.9493	54.2154	53.5735	82.9603	84.0173	116.259	111.925	150.642	107.276	68.7701	74.6167	78.9177	86.5576
HPODL_00756	hypothetical protein HPODL_00756	XP_013936194.1	872.061	840.607	1508.66	1332.42	1121.29	895.914	852.115	731.025	1334.36	1276.23	1479.85	1289.62	1062.72	1108.71	767.603	801.149
HPODL_00757	Mannan polymerase II complex ANP1 subunit	XP_013936195.1	1584.02	1393.01	1572.89	1719.65	994.451	1080.55	765.057	765.103	1874.93	1663.18	2196.13	2050.86	1357.63	1484.28	783.003	706.128
HPODL_00759	hypothetical protein HPODL_00759	XP_013936197.1	199.098	162.776	98.3021	96.1837	45.5212	41.6108	59.1088	57.7964	165.488	157.618	113.979	101.076	52.2692	56.9182	64.2485	48.1894
HPODL_00760	hypothetical protein HPODL_00760	XP_013936198.1	412.487	374.116	876.888	871.967	874.715	770.31	861.754	701.784	633.957	615.003	565.659	926.216	772.051	756.874	706.802	722.163
HPODL_00761	putative membrane protein	XP_013936199.1	1449.99	1305.59	647.468	593.415	483.49	442.409	620.138	632.007	967.619	1037.91	774.832	651.382	480.51	486.806	564.777	548.613
HPODL_00762	General negative regulator of transcription subunit 1	XP_013936200.1	461.346	421.886	237.665	231.376	180.768	197.53	162.386	164.18	250.672	233.575	244.12	207.054	193.852	207.051	125.817	125.904
HPODL_00763	Endosomal protein that regulates cell polarity, controls polarized growth	XP_013936201.1	3443.22	2964.94	1467.76	1540.1	1258.59	1264.95	1337.57	1237.7	1806.15	1855.55	2542.38	1678.45	1337.96	1418.59	1336.96	1244.09
HPODL_00764	Ubiquitin-conjugating enzyme that mediates selective degradation of short-lived and abnormal protein	XP_013936202.1	150.414	158.318	162.001	156.107	135.686	123.357	128.381	127.508	189.975	189.409	190.554	172.034	134.762	130.202	115.44	113.662
HPODL_00765	hypothetical protein HPODL_00765	XP_013936203.1	2728.41	2463.24	3941.2	3833.36	1784.81	1678.67	2144.96	2127.36	8180.6	7741.29	2428.29	4712.44	2252.67	2083.31	2552.08	2849.3
HPODL_00766	CCR4-NOT transcription complex subunit 7/8	XP_013936204.1	1143.24	969.372	1590.23	1558.76	958.93	869.604	980.34	890.247	1544.28	1575.57	1410.32	1899.11	1187.41	1112.79	949.517	882.76
HPODL_00767	Nucleolar GTP-binding protein 2	XP_013936205.1	586.463	492.91	597.805	585.107	375.529	328.992	461.682	478.508	980.502	893.077	390.296	607.293	446.951	453.26	460.812	456.113
HPODL_00768	hypothetical protein HPODL_00768	XP_013936206.1	33.7047	33.7896	49.6043	42.8965	31.9232	32.0365	43.7828	43.9714	46.6465	49.6608	66.9001	58.4096	40.8973	42.6844	36.0501	36.6723
HPODL_00769	Protein ORM1	XP_013936207.1	56.4441	72.628	116.403	116.406	175.743	185.396	255.579	278.536	109.648	110.437	93.1076	124.94	171.612	185.642	196.786	207.576
HPODL_00770	Oligoribonuclease, mitochondrial	XP_013936208.1	42.5629	42.8833	108.04	110.724	74.8198	80.6273	91.3577	89.4516	102.22	107.343	77.969	118.223	101.383	102.911	96.9252	96.3218
HPODL_00771	NADH dehydrogenase (ubiquinone) 1 alpha subcomplex 5	XP_013936209.1	74.1099	86.914	578.64	546.057	584.454	684.789	655.504	661.566	288.827	333.324	432.665	691.373	721.955	713.168	555.696	565.852
HPODL_00772	Subunit of the RNA polymerase II mediator complex	XP_013936210.1	18.558	18.2575	31.0708	30.787	26.9444	27.0737	49.7275	43.1858	21.4453	24.6681	33.603	28.7764	22.4869	22.2885	40.5707	37.668
HPODL_00773	Protein FYV4, mitochondrial	XP_013936211.1	8.94029	9.97063	66.0526	69.2968	56.642	44.262	34.0964	36.5325	114.731	109.822	29.4486	87.9742	71.9163	55.8282	43.4254	44.1443
HPODL_00774	U6 snRNA-associated Sm-like protein LSm4	XP_013936212.1	6.97612	6.11478	195.473	203.783	208.142	185.157	153.671	138.259	173.794	164.521	36.8655	213.829	195.124	174.081	144.788	153.389
HPODL_00775	Negative regulator of sporulation PMD1	XP_013936213.1	105.706	96.2847	145.35	133.45	96.279	104.454	147.05	138.746	61.5236	59.8665	202.434	144.405	101.406	117.371	125.819	106.801
HPODL_00776	6-phosphofructokinase	XP_013936214.1	400.735	323.118	376.62	405.896	195.201	194.582	378.084	345.991	461.45	465.014	394.783	503.1	261.32	280.151	502.352	438.346
HPODL_00777	Protein MGA1	XP_013936215.1	427.869	372.636	250.935	218.357	112.42	103.521	66.6595	64.0651	255.066	252.595	347.512	231.423	130.053	168.98	36.027	27.6188
HPODL_00779	Conserved hypothetical membrane protein	XP_013936217.1	128.672	119.38	74.416	76.3994	36.7817	36.0712	37.1469	41.6677	74.1025	69.2484	144.919	96.4826	49.1157	42.3224	43.6364	39.3481
HPODL_00780	putative AAA family ATPase	XP_013936218.1	79.7298	80.9418	70.4453	69.2996	29.956	26.4307	40.8038	40.3804	88.5525	94.7292	80.9294	82.8832	42.0074	44.3073	43.3247	36.5788
HPODL_00781	hypothetical protein HPODL_00781	XP_013936219.1	6.26342	4.926	20.0131	15.6798	7.87238	9.20994	3.86967	3.56666	20.768	23.6429	14.0708	22.3326	9.78082	10.1213	6.54599	6.02852
HPODL_00782	putative FKBP-type peptidyl-prolyl isomerase	XP_013936220.1	211.54	201.741	146.962	140.823	83.3186	92.4541	109.262	100.801	217.971	206.354	207.925	161.667	100.427	103.714	98.0919	99.987
HPODL_00783	gamma-glutamyl phosphate reductase	XP_013936221.1	1326.3	1161.01	835.93	829.599	567.557	562.858	611.731	566.894	1272.2	1312.73	907.826	954.966	595.14	572.297	504.461	496.67
HPODL_00784	Rab GDP-dissociation inhibitor	XP_013936222.1	2183.02	1815.32	1792.43	1762.77	1191.71	1356.65	1684.29	1474.56	1580.83	1617.84	2804.23	2144.99	1389.49	1488.78	1504.37	1313.96
HPODL_00785	40S ribosomal protein S13	XP_013936223.1	1406.13	1817.44	1261.21	1305.34	2086.96	2075.19	1978.03	2063.39	2590.11	2646.25	901.457	1156.09	1837.78	1774.85	1452.61	1704.13
HPODL_00786	hypothetical protein HPODL_00786	XP_013936224.1	21.7094	11.9439	76.714	69.4438	44.9475	41.2096	59.469	59.6447	89.3678	93.3801	45.994	88.6747	53.4127	45.5098	54.5387	51.8983
HPODL_00787	hypothetical protein HPODL_00787	XP_013936225.1	321.762	311.558	350.831	373.876	228.517	178.518	203.9	197.491	173.313	191.115	611.353	301.561	183.885	208.329	119.924	119.618
HPODL_00788	Eukaryotic translation initiation factor 4B	XP_013936226.1	3434.33	2666.42	3080.39	2929.67	1306.74	1152.61	1337.8	1501.29	5721.52	5758.36	3122.34	3666.36	1827.84	1707.97	1177.77	1078.11
HPODL_00789	Protein FMP27, mitochondrial	XP_013936227.1	13.3928	9.33736	15.0416	16.711	7.77905	9.61325	10.4828	11.721	11.4554	13.8114	20.1387	17.9283	9.05724	9.95403	7.35111	5.17852
HPODL_00790	60S ribosomal protein L32	XP_013936228.1	349.1	370.151	1095.97	1054.71	873.482	1116.25	1309.09	1361.25	2466.12	2510.14	607.857	1094.61	1092.66	1070.27	1123.77	1237.2
HPODL_00791	phospholipid-transporting ATPase DRS2	XP_013936229.1	99.6702	92.9315	96.2467	101.455	38.6081	33.4813	67.1472	66.9711	88.458	81.9997	132.06	110.736	44.0723	52.1063	65.609	59.7392
HPODL_00792	hypothetical protein HPODL_00792	XP_013936230.1	624.366	566.269	586.071	546.337	474.572	455.362	534.997	570.296	461.522	453.013	1013.64	646.043	546.964	564.608	477.252	503.431
HPODL_00793	S-adenosylmethionine-homocysteinemethyltransferase	XP_013936231.1	53.1656	54.8575	53.3253	46.6433	42.6003	45.4189	57.5524	53.89	53.3261	55.0526	82.0186	67.0592	50.1256	51.9401	50.5929	47.8714
HPODL_00794	Dolichyl-phosphate-mannose--protein mannosyltransferase 1	XP_013936232.1	1027.17	945.714	443.548	409.279	190.838	218.349	372.675	418.898	740.659	704.61	663.279	486.663	223.296	248.395	396.43	357.383
HPODL_00795	ATP-dependent RNA helicase DBP9	XP_013936233.1	332.556	303.022	218.861	223.103	174.792	140.985	167.464	169.034	467.522	444.054	154.356	228.245	199.737	191.34	184.522	184.162
HPODL_00796	Glutamine--tRNA ligase	XP_013936234.1	571.011	554.128	438.736	463.823	419.236	340.136	420.208	396.757	842.56	826.459	239.463	431.201	415.508	411.706	360.806	379.082
HPODL_00797	Protein phosphatase 1 regulatory subunit 3C	XP_013936235.1	1169.48	1388.04	14314.8	15234.8	15438.6	17914.8	17108.6	16513.3	741.558	861.196	12302.6	10126.1	12410.9	13319.7	18345.1	16773.2
HPODL_00798	putative secreted protein	XP_013936236.1	355.613	318.412	298.251	296.602	188.131	194.158	87.7437	85.5613	168.471	194.531	497.787	264.987	176.09	154.817	103.21	80.7451
HPODL_00799	hypothetical protein HPODL_00799	XP_013936237.1	5.848	6.50495	95.6417	100.261	39.175	53.9805	16.9699	16.1121	82.6061	77.8966	20.3432	84.9445	46.4392	41.2839	10.8862	10.4743
HPODL_00800	cysteine dioxygenase	XP_013936238.1	11.4933	12.2781	23.7257	27.1553	37.2976	32.9545	31.2735	30.1591	18.0115	17.1069	22.7459	25.8965	32.908	30.2221	29.0998	28.9167
HPODL_00801	Protein mlo2	XP_013936241.1	439.114	428.617	1173.92	1127.96	766.549	698.234	752.018	744.662	882.322	758.56	809.687	1176.27	746.364	663.347	769.242	805.243
HPODL_00802	hypothetical protein HPODL_00802	XP_013936242.1	11.1234	10.3364	85.6308	85.9967	224.5	168.612	326.22	284.416	16.2441	15.9598	63.8981	82.776	166.04	153.221	363.201	361.894
HPODL_00803	HDA1 complex subunit 2	XP_013936243.1	165.542	172.069	210.485	205.033	130.755	132.316	175.166	173.65	176.33	175.994	208.451	213.412	150.027	150.933	166.993	148.91
HPODL_00804	metalloendopeptidase of the mitochondrial inner membrane	XP_013936244.1	15.4802	17.6829	24.1987	19.3797	12.3583	10.8742	11.4323	10.2128	19.1043	18.4218	35.2414	27.4344	16.766	17.1368	10.3282	9.04896
HPODL_00805	endonuclease LCL3	XP_013936245.1	10.6391	9.68262	10.5043	11.0512	4.40198	4.04075	9.09347	9.48697	17.8311	16.056	14.1094	11.1779	6.5959	6.41289	10.4004	8.98021
HPODL_00806	Acyltransferase	XP_013936246.1	708.603	607.208	456.615	452.752	334.8	323.334	543.214	550.865	318.354	345.508	779.096	498.819	372.734	362.324	536.11	497.724
HPODL_00807	hypothetical protein HPODL_00807	XP_013936247.1	34.246	29.4252	66.0714	60.6683	40.0195	48.4872	50.6254	50.3165	43.5721	53.1104	90.3312	93.4081	60.9046	61.1084	59.493	62.5903
HPODL_00808	Mitochondrial import inner membrane translocase subunit TIM14	XP_013936248.1	14.1565	18.1867	89.7266	87.96	87.2709	74.8388	66.0381	69.948	151.108	147.921	31.9216	100.28	98.4386	91.6222	104.197	114.205
HPODL_00809	Ribosome biogenesis protein RLP24	XP_013936249.1	8.1875	10.1651	74.7206	83.6179	108.329	77.9114	84.6239	77.5863	140.576	127.076	14.2773	82.2002	104.56	87.8322	95.4146	106.161
HPODL_00810	Pyrimidine pathway regulatory protein 1	XP_013936250.1	87.536	90.9539	96.2249	90.3379	51.1804	45.1125	78.9716	78.2316	66.5923	65.3559	139.619	92.3314	54.8781	63.1312	59.7415	54.6561
HPODL_00811	Sphingosine-1-phosphate lyase	XP_013936251.1	185.001	172.612	309.928	300.739	224.211	257.379	381.633	357.893	148.998	141.348	577.628	392.647	322.385	354.428	317.185	327.23
HPODL_00812	hypothetical protein HPODL_00812	XP_013936252.1	175.538	164.972	66.0404	62.6698	27.2681	29.7062	37.1737	34.9999	142.228	128.1	130.49	94.4001	40.1482	45.2742	44.1965	37.9898
HPODL_00813	hypothetical protein HPODL_00813	XP_013936253.1	226.364	268.401	339.099	320.851	313.421	318.401	455.059	397.786	223.6	211.084	356.001	296.727	328.615	310.202	405.304	378.622
HPODL_00814	Mannose-6-phosphate isomerase	XP_013936254.1	3200.93	3224.47	752.922	735.965	405.31	439.783	596.162	642.79	2265.54	2197.57	1344.07	931.445	533.329	499.314	773.089	675.051
HPODL_00815	Antagonist of mitotic exit network protein 1	XP_013936255.1	1080.56	1010.69	470.115	483.916	276.86	264.965	102.397	89.5392	489.113	494.147	1124.47	399.168	270.142	252.995	73.3671	56.0204
HPODL_00816	Ras-related protein ORAB-1	XP_013936256.1	228.232	216.365	393.666	379.979	361.791	353.649	332.084	316.048	340.799	344.146	334.952	389.806	347.257	356.612	336.031	305.562
HPODL_00817	membrane protein	XP_013936257.1	39.948	37.598	69.8734	77.1783	61.5809	53.1226	56.7662	61.3012	83.7758	90.4039	60.5689	87.9413	62.7121	63.21	49.5418	53.2825
HPODL_00818	actin	XP_013936258.1	158026	148491	58094.1	57316.8	47861.6	56236.8	50393.8	51762.9	58115	57270.1	111301	56685.9	53166.2	55993	46344	46339.8
HPODL_00819	Ubiquitin-specific protease	XP_013936260.1	246.641	204.09	121.534	118.849	60.8044	44.3791	71.47	60.5706	146.043	157.212	194.189	148.762	64.49	73.6603	63.9049	51.1648
HPODL_00820	phosducin-like protein	XP_013936261.1	23.6533	21.368	17.8117	20.443	13.0105	10.5573	10.7116	12.0194	33.601	31.0772	29.4289	22.03	16.2434	13.2809	8.24079	9.00976
HPODL_00821	mRNA-decapping enzyme subunit 2	XP_013936262.1	340.204	294.344	158.21	157.881	94.8853	83.8062	116.648	104.316	252.531	241.466	215.699	179.482	88.2615	94.893	92.0037	95.4421
HPODL_00822	Thymocyte nuclear protein 1	XP_013936263.1	81.5429	78.7289	43.3297	39.7024	20.2508	23.812	21.0082	18.0725	67.6741	65.8708	57.9026	41.8269	24.7921	22.9856	15.0375	13.1625
HPODL_00823	Mediator of RNA polymerase II transcription subunit 18	XP_013936264.1	50.5775	44.394	63.9694	60.9865	52.8831	56.0075	54.9441	56.7619	61.3252	58.174	84.3089	67.5834	63.1986	66.0419	49.1208	48.1774
HPODL_00824	Potassium-activated aldehyde dehydrogenase, mitochondrial	XP_013936265.1	7.9856	19.7389	26.6394	19.6492	7.32561	8.04381	5.55811	18.0649	4.56855	5.31994	136.863	99.5562	50.2827	46.5321	9.34448	14.3522
HPODL_00825	hypothetical protein HPODL_00825	XP_013936266.1	500.869	367.964	1382.75	1354.28	943.448	855.477	843.894	828.56	752.725	800.4	1318.61	1443.91	1178.47	1186.76	774.521	688.418
HPODL_00826	hypothetical protein HPODL_00826	XP_013936267.1	25.7009	18.9494	84.0457	83.97	63.5679	60.7576	52.1416	50.1142	85.4685	84.3686	70.8906	98.077	76.2206	72.3051	45.2982	41.7362
HPODL_00827	beta-1,4-N-acetylglucosaminyltransferase	XP_013936268.1	13.2416	11.7707	21.562	23.1349	16.664	17.4776	31.5239	27.1388	18.5442	22.437	22.7547	26.496	18.2452	20.2105	23.5547	25.6165
HPODL_00828	heat shock glycoprotein	XP_013936269.1	176633	158828	92087.2	93995.3	100371	93584.3	114953	110777	84442.5	89038.9	200935	90467.8	95658.6	93640.2	158708	129336
HPODL_00829	Clathrin heavy chain	XP_013936270.1	1344.21	1199.73	693.303	742.668	438.17	506.834	499.005	488.473	657.478	681.763	869.426	649.499	489.339	519.856	452.202	450.684
HPODL_00830	Methylthioribose-1-phosphate isomerase	XP_013936271.1	1095.16	1137.84	1461.71	1597.46	1190.04	898.527	830.234	822.246	2182.21	2225.2	1226.93	1647.69	1240.24	1180.69	752.118	675.594
HPODL_00831	hypothetical protein HPODL_00831	XP_013936272.1	243.901	209.901	125.082	116.756	70.8456	60.5043	53.0336	54.0309	145.667	131.453	249.268	123.928	89.5324	96.848	43.0603	39.1162
HPODL_00833	separase	XP_013936274.1	75.8494	67.2758	67.9773	70.2418	53.5591	53.8387	56.2257	61.8096	43.6182	44.9414	80.5833	66.6962	46.7683	49.5158	56.7908	47.5351
HPODL_00834	Serine hydroxymethyltransferase, mitochondrial	XP_013936275.1	2030.62	1819.6	1140.96	1113.08	639.142	615.815	805.919	876.56	1784.53	1742.93	1879.5	1395.65	849.747	919.514	765.858	769.368
HPODL_00835	hypothetical protein HPODL_00835	XP_013936276.1	3.15503	1.41841	23.8546	23.5629	22.5487	22.1923	23.5473	24.6364	11.4065	12.9061	22.3094	24.0633	23.6004	24.6219	25.1962	23.1017
HPODL_00836	COP9 signalosome complex subunit 2	XP_013936277.1	76.6463	64.9839	124.824	133.99	88.2263	62.612	105.865	106.487	102.651	104.563	67.6494	119.247	79.7816	90.6226	97.7584	96.4097
HPODL_00837	60S ribosomal subunit assembly/export protein LOC1	XP_013936278.1	16.2896	13.6876	63.7869	66.5697	65.1484	48.8723	53.4595	55.1389	106.172	94.2611	18.3735	73.6564	64.8771	58.3059	53.4914	52.7185
HPODL_00838	hypothetical protein HPODL_00838	XP_013936279.1	316.1	291.539	275.668	282.289	324.426	294.631	322.36	306.258	231.751	238.029	306.664	268.63	303.633	314.697	286.775	288.274
HPODL_00839	Delta(14)-sterol reductase	XP_013936280.1	3280.38	2962.41	1114.98	1179.39	1429.45	1258.22	1364.47	1457.12	1231.78	1206.02	2152.3	1201.22	1267.33	1375.7	1216.88	1199.84
HPODL_00840	Phosphoribosylaminoimidazole-succinocarboxamidesynthase	XP_013936281.1	311.192	332.473	195.274	199.252	202.698	178.351	134.333	137.979	315.786	304.408	331.985	241.02	248.307	252.718	125.264	128.54
HPODL_00841	protein kinase	XP_013936282.1	213.221	221.409	454.146	496.953	314.427	284.796	269.436	239.363	562.856	568.208	222.06	568.447	311.947	294.775	249.61	237.209
HPODL_00842	Oxysterol-binding protein with ankyrin repeats	XP_013936283.1	309.248	251.813	299.46	349.572	259.831	228.83	237.035	231.662	237.363	228.772	201.983	302.947	279.046	283.993	238.667	229.21
HPODL_00843	hypothetical protein HPODL_00843	XP_013936284.1	125.52	144.39	82.3964	84.2901	75.6827	66.7877	55.7962	61.5398	112.288	112.948	112.045	83.8234	68.2553	71.0715	46.3944	43.7943
HPODL_00844	hypothetical protein HPODL_00844	XP_013936286.1	48.0335	41.0871	58.8447	54.1249	58.9131	49.9812	58.1725	49.9939	63.6604	56.8003	66.5041	70.0004	56.6532	62.6553	52.0253	54.1456
HPODL_00845	SIT4-associating protein SAP155	XP_013936287.1	306.819	244.883	309.754	322.301	239.779	242.6	378.654	345.003	202.363	189.034	352.242	327.652	284.82	314.607	357.116	333.669
HPODL_00846	60S ribosomal protein L5	XP_013936288.1	1380.49	1552.11	1010.68	988.143	698.835	660.583	782.867	785.632	2485.99	2443.62	939.669	991.485	780.853	791.632	835.999	849.29
HPODL_00847	hypothetical protein HPODL_00847	XP_013936289.1	169.49	133.798	134.439	126.538	119.808	115.97	165.982	150.195	106.28	94.1369	136.736	123.468	128.749	144.491	176.276	166.128
HPODL_00848	Histone acetyltransferase catalytic subunit of NuA3 complex that acetylates histone H3, involved in	XP_013936290.1	187.213	180.692	196.112	209.916	155.971	148.038	193.814	198.577	127.242	119.605	181.862	165.313	116.501	167.906	164.652	161.904
HPODL_00849	hypothetical protein HPODL_00849	XP_013936291.1	7214.09	7391.66	6055.23	6145.01	7309.23	5724.61	4075.07	4114.32	3751.8	3780.7	9706.94	5512.57	4776.85	5312.67	3624.37	3177.36
HPODL_00850	3\'--&gt5\' exonuclease and endonuclease with a possible role in apoptosis	XP_013936292.1	2551.61	1919.85	1215.71	1245.52	1693.85	1989.25	1954.12	1759.43	2165.1	1960.78	882.813	1115.64	1403.15	1647.07	1532.31	1356.97
HPODL_00851	type 2c protein phosphatase	XP_013936293.1	3849.7	3331.08	4716.23	4725.54	3471.5	2731.23	3100.04	2969.2	5789.02	5720.13	2998.11	4828.18	3284.76	3001.96	3174.45	3054.7
HPODL_00852	hypothetical protein HPODL_00852	XP_013936294.1	234.289	186.004	144.194	155.394	116.7	130.725	128.518	118.094	132.005	132.647	194.953	167.573	177.119	173.622	106.388	107.705
HPODL_00853	putative peptidyl-tRNA hydrolase	XP_013936295.1	49.205	46.6982	30.2546	26.9701	21.9023	22.175	21.1843	21.5601	54.1473	49.0289	40.2834	36.6692	29.0437	28.8726	21.2809	19.5837
HPODL_00854	J domain-containing protein spf31	XP_013936296.1	29.2615	22.7976	16.9075	19.1528	14.327	12.0602	9.01374	10.9398	35.5004	32.4408	24.7636	26.14	19.47	16.9568	11.2449	11.3529
HPODL_00855	5-methyltetrahydropteroyltriglutamate-- homocysteine methyltransferase	XP_013936297.1	22674.6	24141.3	6732.54	6795.64	3836.69	3605.35	3768.02	3955.15	12257.2	11742.5	12995.1	7101.19	4774.35	4674.6	4174.09	4232.85
HPODL_00856	UBX (ubiquitin regulatory X) domain-containing protein	XP_013936298.1	8739.44	7777.62	18096.2	18229.1	19499.2	16569.6	14908.8	14244.2	18284.9	19662.5	11161.3	20415.4	20280.2	19910.5	16337.2	15888.8
HPODL_00857	Anthranilate synthase component 1	XP_013936299.1	760.389	710.038	974.562	958.002	525.521	464.664	600.57	572.552	1201.44	1137.77	854.84	1007.22	600.256	602.828	626.692	578.106
HPODL_00858	hypothetical protein HPODL_00858	XP_013936300.1	43.6423	47.3848	205.517	216.879	226.091	230.401	178.962	177.755	32.1911	36.09	230.051	166.48	186.424	182.516	119.614	104.418
HPODL_00859	putative aminotransferase	XP_013936301.1	9.54922	9.7413	69.3119	78.1871	129.94	125.757	310.817	327.844	7.28412	8.03571	69.1686	68.7843	133.768	138.919	278.583	262.776
HPODL_00860	putative dihydrokaempferol 4-reductase	XP_013936302.1	30413.3	30860.4	24008.1	20878.5	24552.5	21416.9	19858.5	18946.5	14624.5	15015	33078.5	23077.1	24365.2	25624.7	17180.2	14496.3
HPODL_00861	Protein mmf1, mitochondrial	XP_013936303.1	181.622	218.21	361.476	347.437	449.664	504.141	471.837	479.603	385.565	423.381	289.648	333.546	527.966	588.241	387.994	335.457
HPODL_00862	hypothetical protein HPODL_00862	XP_013936304.1	85.5394	91.9909	285.239	315.89	193.023	178.304	139.77	165.141	123.816	104.341	370.19	293.677	278.895	265.539	182.974	206.834
HPODL_00863	L-arabinitol 4-dehydrogenase	XP_013936305.1	5.12077	10.0457	2010.17	1908.11	1702.86	1986.82	3144.83	3020.96	9.76528	5.98493	4303.71	2813.71	3077.95	3474.41	3269.85	3209.24
HPODL_00866	hypothetical protein HPODL_00866	XP_013936308.1	18.1196	23.1824	25.7513	27.0161	21.3297	20.8185	23.9222	27.9557	7.51175	8.7472	45.4746	30.66	19.7401	18.4768	20.3977	19.9275
HPODL_00867	hypothetical protein HPODL_00867	XP_013936309.1	8.81708	9.41	22.6661	22.3491	33.9665	27.4116	28.8905	30.931	6.71507	8.11763	33.3627	22.4409	24.4224	22.8057	35.6333	30.619
HPODL_00868	hypothetical protein HPODL_00868	XP_013936310.1	11.1344	14.0125	69.5686	68.7006	79.7646	96.3366	59.2051	61.8908	25.1727	27.7455	64.5826	77.0484	96.7344	103.401	40.6187	43.4908
HPODL_00869	D-galactonate transporter	XP_013936311.1	31.7946	35.9846	133.365	127.968	91.5359	78.6972	125.167	86.3357	18.2674	26.7982	193.611	144.388	109.949	115.529	106.5	96.8666
HPODL_00870	D-serine dehydratase	XP_013936314.1	1347.75	1429.14	694.417	664.19	463.078	394.521	282.791	256.369	723.085	743.801	1469.4	892.367	564.497	599.826	380.576	297.424
HPODL_00871	AB hydrolase superfamily protein	XP_013936315.1	228.601	309.557	1327.48	1263.76	862.183	741.52	780.641	697.684	289.342	416.728	2053.89	1333.1	923.167	942.248	793.851	664.56
HPODL_00875	hypothetical protein HPODL_00875	XP_013936319.1	0	0	2.08577	16.8966	15.2235	21.2267	65.226	55.5231	0	0	11.2604	18.0149	22.1399	27.0646	50.5085	47.721
HPODL_00880	hypothetical protein HPODL_00880	XP_013936323.1	40.8732	29.8866	263.233	217.144	722.918	799.164	1045.9	1124.47	14.5261	17.5884	95.2306	149.267	469.58	518.829	730.546	738.308
HPODL_00881	hypothetical protein HPODL_00881	XP_013936324.1	2.05473	1.00772	37.9755	33.4149	114.862	117.698	90.6095	100.445	3.10203	2.10129	12.7076	38.797	126.593	121.154	176.01	145.151
HPODL_00888	ornithine--oxo-acid transaminase	XP_013936331.1	8.27599	7.57657	702.843	743.745	508.242	541.86	459.688	424.606	6.83898	8.22172	309.012	327.544	464.511	435.22	330.045	297.482
HPODL_00889	putative oxidoreductase	XP_013936332.1	10.3673	9.86548	136.373	143.707	79.1549	63.1149	62.8239	55.8806	49.229	43.2226	51.5489	167.544	110.158	95.4288	61.9682	57.9373
HPODL_00890	hypothetical protein HPODL_00890	XP_013934807.1	146.181	152.252	264.698	248.813	177.989	191.315	285.573	283.68	197.085	184.629	241.863	298.996	246.044	209.118	308.402	307.612
HPODL_00891	Transcriptional activator protein DAL81	XP_013934808.1	87.7185	70.6038	127.268	149.983	74.7538	84.4032	175.542	171.959	107.253	96.5704	133.292	163.279	81.8733	104.13	190.749	177.25
HPODL_00892	Basic amino-acid permease	XP_013934809.1	19.717	12.0222	34.6747	30.2373	30.8077	16.65	12.5452	15.0688	9.65413	10.7437	11.6009	18.7179	17.437	16.6348	11.2888	5.58685
HPODL_00893	putative transporter	XP_013934810.1	181.113	150.99	216.282	230.062	340.641	289.577	314.315	335.022	76.0041	68.0392	293.524	197.044	270.648	259.25	470.592	343.409
HPODL_00894	Acid phosphatase PHO1	XP_013934811.1	1257.73	1241.67	1415.25	1455.4	1406.97	1284.77	1627.22	1616.81	641.425	687.532	1886.05	1345.43	1367.38	1414	1424.87	1404.12
HPODL_00895	Protein tdcF	XP_013934812.1	22.8279	32.5386	32.1715	38.5478	87.1893	76.1589	48.9195	52.9228	38.7323	39.0532	13.2395	20.4033	47.5124	48.3198	26.1587	26.9937
HPODL_00897	Pyrimidine pathway regulatory protein 1	XP_013934814.1	7.21004	14.1444	26.8314	30.356	41.5472	37.0873	36.2284	39.9766	12.0829	15.7045	7.99937	22.915	51.0104	61.0577	29.5337	31.4141
HPODL_00898	hypothetical protein HPODL_00898	XP_013934815.1	152.544	115.482	104.267	103.856	226.088	177.644	424.09	499.315	65.0344	78.3933	45.6483	56.565	93.8574	95.9179	266.365	235.673
HPODL_00899	D-aspartate oxidase	XP_013934816.1	25.49	35.7181	83.431	65.6555	135.707	71.3218	126.725	177.674	93.7467	57.4553	25.2232	97.2806	103.051	93.8238	40.4068	72.7178
HPODL_00901	putative esterase/lipase	XP_013934818.1	23.9126	29.6279	21.6844	23.2259	23.5719	18.0769	19.8383	17.0268	36.9611	36.6267	12.7029	23.6602	22.0379	23.4476	26.9153	28.9028
HPODL_00902	Allantoate permease	XP_013934819.1	82.5072	85.7234	56.9087	58.8461	105.214	75.6118	113.287	133.893	47.6957	58.2113	52.6274	47.787	64.068	70.6528	111.36	107.641
HPODL_00903	Fungal transcriptional regulatory protein	XP_013934820.1	29.5082	30.7915	67.8956	60.5949	125.988	99.546	95.7505	112.787	29.3332	33.5706	38.5182	57.772	98.2762	99.5478	63.9669	62.0609
HPODL_00904	putative allantoate permease	XP_013934821.1	11.2118	9.58749	14.7541	17.3794	31.317	21.182	20.3034	24.2283	4.65992	3.77996	10.5255	8.81783	15.5085	14.2445	7.25002	10.9077
HPODL_00905	Salicylate hydroxylase (Salicylate 1-monooxygenase)	XP_013934822.1	3.1035	4.26182	33.562	38.8403	70.5818	64.259	76.2382	59.194	3.55101	3.80859	5.52782	16.5819	56.5391	51.0536	40.699	58.2569
HPODL_00906	hypothetical protein HPODL_00906	XP_013934823.1	6.82769	10.0457	65.7019	47.0692	228.353	187.856	953.93	723.062	3.25509	0	155.393	94.5784	341.156	331.541	1294.85	1056.68
HPODL_00907	AB hydrolase superfamily protein	XP_013934824.1	200.279	223.238	636.856	662.992	1322.27	1047.18	903.846	891.734	127.31	162.258	744.686	810.672	1355.23	1356.24	906.092	815.045
HPODL_00908	Aromatic-ring hydroxylase	XP_013934825.1	9.10359	11.906	105.679	119.081	329.118	263.211	573.057	544.294	10.8503	16.6248	93.8364	164.386	307.946	309.739	601.51	499.935
HPODL_00909	hypothetical protein HPODL_00909	XP_013934826.1	54.6215	55.3781	106.848	92.9822	148.69	142.986	281.889	270.277	41.5777	43.0513	132.626	115.356	159.123	155.564	330.601	278.65
HPODL_00911	acetylornithine deacetylase	XP_013934828.1	2.63236	3.22754	10.253	7.67765	10.0617	36.2133	348.246	321.097	4.39241	2.30744	4.55842	9.76713	13.9678	20.2169	128.788	156.387
HPODL_00913	hypothetical protein HPODL_00913	XP_013934830.1	22.4912	33.235	16.0616	22.3051	17.5844	21.7943	51.4234	50.2056	9.46936	14.8503	22.2558	23.9878	21.4403	21.1306	40.6622	40.5392
HPODL_00914	L-pipecolate oxidase	XP_013934831.1	48.0669	42.8617	38.5451	47.5037	44.3657	35.1514	29.0722	29.0739	91.1426	79.0011	70.2647	91.3357	89.8478	59.0007	19.2851	32.1776
HPODL_00915	putative membrane protein	XP_013934832.1	10.9501	9.47709	11.9243	12.0235	4.67785	7.68968	14.5044	9.99987	5.40468	8.01755	27.6623	19.502	8.77242	10.213	13.3852	11.5765
HPODL_00918	putative polyamine transporter	XP_013934836.1	216.241	165.624	45.487	44.9695	3.09833	10.468	42.633	39.5507	146.256	137.079	73.5472	40.7187	7.0583	5.68479	40.5074	32.6234
HPODL_00919	hypothetical protein HPODL_00919	XP_013934837.1	795.825	775.218	656.158	607.922	371.527	382.238	293.546	283.699	647.275	658.121	1065.9	747.249	533.838	524.452	271.371	262.277
HPODL_00920	MFS transporter	XP_013934838.1	143.862	142.872	132.785	126.198	110.026	102.606	64.3073	75.9266	130.815	121.384	214.93	150.209	163.512	168.232	45.0114	41.7359
HPODL_00921	Importin subunit alpha	XP_013934839.1	1306.85	1089.24	1283.13	1275.03	1126.93	969.36	950.696	926.59	1164.45	1139.31	1238.37	1422.51	1185.61	1246.73	1011.54	901.531
HPODL_00922	putative secreted protein	XP_013934840.1	52.1702	57.7065	79.0193	73.3043	46.3898	46.8189	72.3259	70.912	34.0943	39.6582	125.817	99.2842	56.5525	56.5583	73.5923	66.457
HPODL_00923	putative D-tyrosyl-tRNA(tyr) deacylase	XP_013934841.1	131.092	126.599	108.948	101.022	80.7555	74.6417	90.8976	83.6419	93.6881	94.4139	173.567	134.08	94.4395	95.7295	91.6892	88.1193
HPODL_00924	Universal stress protein A family protein	XP_013934842.1	1055.62	1084.35	1069.73	1041.5	546.912	486.184	877.513	811.12	885.385	872.238	1595.64	1398.11	509.305	566.002	759.424	769.465
HPODL_00925	glutamine amidotransferase DUG3	XP_013934843.1	2106.83	1972.15	2176.36	2160.01	1280.02	1256.62	1426.99	1416.2	1359.08	1336.06	3268.72	2326.5	1704.49	1629.03	1435.23	1150.5
HPODL_00926	Mitochondrial import inner membrane translocase subunit TIM22	XP_013934844.1	73.1601	64.0172	32.3183	29.6479	28.7799	25.8539	31.4258	34.6952	48.9588	44.8037	53.4711	35.4705	27.0489	27.2384	27.9041	25.0503
HPODL_00927	Chitin synthase 1	XP_013934845.1	51.2077	49.1425	60.3747	57.9313	19.2204	23.9231	25.0264	24.2487	67.8291	55.5628	41.9981	64.452	19.5832	24.5044	24.7579	23.5841
HPODL_00928	mitochondrial transport protein FSF1	XP_013934846.1	233.084	230.31	69.4086	66.5561	29.6786	27.2311	21.4105	24.4455	171.145	172.71	125.502	79.298	39.2507	37.1865	19.6186	21.8643
HPODL_00929	hypothetical protein HPODL_00929	XP_013934847.1	4.67085	4.15034	29.8639	28.0332	24.4172	18.5531	13.2177	16.6965	20.2248	19.171	12.6696	28.9254	22.5489	23.9061	11.4746	13.0585
HPODL_00930	Abundant subunit of the nuclear pore complex (NPC)	XP_013934848.1	152.993	145.314	91.9541	96.6217	59.3295	67.0703	45.6515	51.2744	129.829	130.377	60.9194	94.9348	80.9721	82.0374	44.7276	41.5904
HPODL_00931	Glutathione synthetase	XP_013934849.1	876.204	733.453	733.962	702.767	436.638	367.5	431.456	402.69	591.215	641.915	876.352	824.835	516.7	489.402	391.401	346.413
HPODL_00932	hypothetical protein HPODL_00932	XP_013934850.1	243.788	231.298	143.339	135.284	105.337	120.67	113.044	119.811	129.681	133.806	331.216	182.369	158.019	148.894	146.881	138.247
HPODL_00933	Conserved hypothetical membrane protein	XP_013934851.1	241.282	233.62	173.916	171.282	131.265	131.157	153.179	163.327	139.449	144.936	325.91	179.856	134.967	145.518	121.848	134.351
HPODL_00934	putative oxidoreductase	XP_013934854.1	106.036	79.8414	108.141	99.7737	215.201	150.221	127.916	125.883	57.9546	69.2534	142.303	86.4817	166.615	174.192	89.8138	82.0362
HPODL_00935	Transcriptional enhancer factor TEF-4	XP_013934855.1	198.003	213.316	203.711	200.346	28.5139	43.161	24.848	28.042	182.285	176.445	206.69	220.182	46.2925	45.6088	16.5811	8.58474
HPODL_00936	Ribosome biogenesis protein MAK21	XP_013934856.1	79.0123	69.3302	128.059	149.474	86.5812	66.8842	86.3234	84.9513	309.131	266.423	30.4242	145.989	102.231	85.1087	73.9867	87.8102
HPODL_00938	hypothetical protein HPODL_00938	XP_013934858.1	232.395	209.619	139.022	141.678	186.905	171.751	224.818	222.199	100.847	94.9969	132.185	118.411	132.487	150.901	178.601	164.049
HPODL_00939	YRA1 Nuclear protein	XP_013934859.1	303.829	324.346	400.011	385.346	262.617	293.459	272.615	275.427	410.307	418.374	370.611	358.726	280.023	275.262	219.17	213.226
HPODL_00940	hypothetical protein HPODL_00940	XP_013934860.1	6.41638	7.58472	130.047	142.647	207.994	191.884	94.4711	91.6769	89.9661	96.0473	28.0017	141.461	214.973	177.305	128.871	140.124
HPODL_00941	Peroxisomal membrane protein PMP47B	XP_013934861.1	3595.09	3925.74	25598.1	26643.2	42463	37564.3	54728.9	61347	2954.44	2929.35	20504.5	22939.6	34889.6	36837.3	35870.2	33407.2
HPODL_00942	60S acidic ribosomal protein P2-beta	XP_013934863.1	2868.6	3964.78	1424.57	1392.17	1469.25	1587.96	1429.67	1485.49	3389.59	3423.55	1934.18	1376.1	1561.23	1570.82	1177.09	1377.03
HPODL_00943	hypothetical protein HPODL_00943	XP_013934864.1	2.43232	2.48955	30.5779	30.1153	46.839	36.6916	33.6098	30.7251	24.2005	24.6581	6.48807	26.8916	36.0536	30.2872	38.8848	39.7554
HPODL_00945	U3 small nucleolar RNA-associated protein	XP_013934866.1	89.3251	78.0285	181.532	198.807	122.489	78.8665	117.194	105.558	325.888	279.993	40.5071	174.104	124.167	124.848	95.0386	109.443
HPODL_00946	putative trans-sulfuration enzyme	XP_013934867.1	4086.9	5223.18	6903.64	6938.89	6561.48	6468.77	4465.19	4501.07	2057.8	2252.46	17138.6	8279.66	7498.05	7495.08	4798.61	4360.64
HPODL_00947	hypothetical protein HPODL_00947	XP_013934868.1	143.29	139.479	115.635	121.27	62.9819	69.7934	73.9849	75.9152	105.031	104.537	97.8301	129.707	75.3562	76.6829	72.1812	65.0824
HPODL_00948	Adenylyltransferase and sulfurtransferase UBA4	XP_013934869.1	1676.88	1587.67	558.153	625.659	561.966	495.007	579.58	556.24	960.903	883.376	838.672	624.217	542.629	525.053	605.184	590.832
HPODL_00949	U3 snoRNP protein involved in maturation of pre-18S rRNA	XP_013934870.1	130.354	177.057	202.486	208.446	271.222	322.021	255.416	274.735	208.219	207.82	153.141	188.604	248.491	257.086	174.428	184.137
HPODL_00950	Pre-rRNA-processing protein ESF1	XP_013934871.1	49.853	69.0975	279.494	329.197	220.586	155.46	188.8	177.145	577.236	571.513	28.9552	354.722	248.044	216.946	198.973	244.34
HPODL_00951	hypothetical protein HPODL_00951	XP_013934872.1	76.3848	80.7843	236.018	242.135	353.947	279.994	354.011	367.209	76.2912	76.6819	148.003	226.101	290.398	293.481	312.091	348.747
HPODL_00952	putative ribosomal RNA processing protein (10)	XP_013934873.1	66.4426	89.162	388.514	444.861	396.915	301.863	340.872	284.772	517.705	454.14	62.9236	389.203	361.568	355.071	317.032	349.208
HPODL_00953	putative membrane protein	XP_013934874.1	95.531	109.933	78.6709	77.6424	150.467	189.614	213.367	227.831	78.2843	76.0906	90.0456	80.002	137.55	139.983	138.608	151.112
HPODL_00954	Flocculation suppression protein	XP_013934875.1	208.589	227.936	510.528	506.243	728.729	538.552	517.198	489.841	273.655	272.929	317.707	458.722	565.357	519.602	481.503	439.917
HPODL_00955	hypothetical protein HPODL_00955	XP_013934876.1	24.3597	37.2093	215.626	229.449	247.388	281.394	204.136	198.967	86.8195	116.594	100.082	233.592	262.215	251.716	185.381	195.009
HPODL_00956	Mitochondrial chaperone BCS1	XP_013934877.1	443.975	419.917	536.953	590.702	349.305	302.181	428.15	398.11	710.445	696.912	419.463	586.178	398.415	421.004	371.102	401.812
HPODL_00957	ubiquitin carboxyl-terminal hydrolase 25/28	XP_013934878.1	129.656	124.444	159.498	177.858	180.752	144.97	189.474	181.944	153.853	157.929	66.8728	177.989	147.812	142.71	179.497	188.658
HPODL_00958	hypothetical protein HPODL_00958	XP_013934879.1	66.9008	62.922	101.863	88.0197	118.551	88.4611	145.621	130.532	74.0849	67.1797	37.0807	94.8926	101.291	92.7328	126.004	112.248
HPODL_00959	Vacuolar protein sorting-associated protein 74	XP_013934880.1	69.9273	70.5089	164.472	175.194	164.388	145.398	135.19	131.715	201.192	207.806	65.3727	167.408	151.619	145.136	133.73	133.245
HPODL_00960	hypothetical protein HPODL_00960	XP_013934881.1	26.5185	45.8064	291.563	281.785	500.036	491.786	214.328	213.061	289.271	300.215	82.2712	260.983	422.21	377.664	166.899	172.691
HPODL_00961	RNA polymerase-associated protein LEO1	XP_013934883.1	1109.05	1087.85	5040.68	5474.51	4292.47	3279.25	3964.61	3644.77	5876.15	5879.8	1271.34	5563.09	3772.01	3436.02	3836.65	4070.22
HPODL_00962	hypothetical protein HPODL_00962	XP_013934884.1	213.698	310.446	625.732	602.95	644.303	884.134	575.235	564.343	275.401	342.67	634.909	690.475	823.019	818.557	482.723	513.333
HPODL_00963	Protein BIM1	XP_013934885.1	38.8194	43.8585	85.5885	81.7506	53.5059	63.7868	45.5585	38.8215	65.6469	66.9867	60.3346	78.0256	64.1674	60.6246	39.2621	37.9485
HPODL_00964	Mitochondrial respiratory chain complexes assembly protein AFG3	XP_013934886.1	374.164	360.78	593.201	629.161	526.94	448.624	453.765	469.227	688.902	679.344	378.488	818.073	657.426	621.716	696.227	668.835
HPODL_00965	checkpoint serine/threonine-protein kinase	XP_013934887.1	64.5826	75.8025	172.446	188.074	126.879	128.636	109.687	112.402	162.924	156.496	39.1021	163.001	121.005	100.665	85.7973	91.3709
HPODL_00966	GPI transamidase component GPI16	XP_013934888.1	360.986	349.932	320.67	312.744	286.783	267.88	240.755	244.518	276.935	276.323	211.014	277.204	267.729	265.053	200.475	221.575
HPODL_00967	hypothetical protein HPODL_00967	XP_013934889.1	6.37414	7.64701	35.6342	41.0824	37.3423	38.2309	30.363	27.8929	28.0978	24.5414	11.693	33.5718	35.3834	36.3452	26.363	28.1994
HPODL_00968	putative ABC transporter	XP_013934890.1	150.744	136.415	98.5983	103.632	104.456	96.0274	122.63	114.862	72.1635	81.5948	68.1943	83.9026	81.038	81.4332	110.967	111.49
HPODL_00969	Nucleotide exchange factor SIL1	XP_013934891.1	1367.72	1122.98	2214.59	2532.76	3561.78	2895.66	3363.43	3251.43	1924.93	1857.72	836.691	2036.41	2330.25	2665.32	2677.87	2620.02
HPODL_00970	hypothetical protein HPODL_00970	XP_013934892.1	182.68	164.758	286.034	292.559	294.754	256.316	318.174	297.163	134.607	123.047	259.981	333.972	383.316	394.385	425.502	403.288
HPODL_00971	Vacuolar protein sorting-associated protein 27	XP_013934893.1	210.42	247.992	420.957	415.052	526.795	455.918	511.429	480.22	284.58	292.125	221.444	392.452	441.066	438.058	423.365	409.843
HPODL_00972	putative transporter	XP_013934894.1	503.161	438.702	207.105	186.516	186.469	183.998	135.056	148.22	210.164	194.334	223.83	156.2	169.542	163.661	120.572	113.14
HPODL_00974	Elongation factor 1-alpha 1	XP_013934896.1	94873.8	108293	38639.9	39523.3	37041.3	31842.8	36613.3	38390.2	58604.8	57642.8	38115.8	35214.9	33731.1	33271.2	35976.6	34040.7
HPODL_00975	Iron/ascorbate family oxidoreductase	XP_013934897.1	7279.37	7731.59	5612.34	5779.77	6391.87	6164.24	8478.66	8335.45	6195.69	6108.31	8529.47	6763.91	8048.4	8185.99	10138.4	9963.74
HPODL_00976	Protein CFT1	XP_013934898.1	142.908	143.756	96.6478	104.176	71.1221	63.9954	71.1305	73.6893	132.202	130.72	45.8888	94.1101	69.6481	64.1109	67.1022	62.8406
HPODL_00977	Mitochondrial 3-hydroxyacyl-thioester dehydratase involved in fatty acid biosynthesis	XP_013934899.1	18.5703	18.4581	19.1067	21.4288	21.2471	19.9989	22.3531	25.8647	17.0457	17.7106	9.8005	19.6972	18.963	23.3104	20.8312	22.9427
HPODL_00978	hypothetical protein HPODL_00978	XP_013934900.1	39.5346	36.6298	57.8617	57.1392	38.8726	44.2104	32.923	34.951	70.977	66.9526	67.5992	62.5678	47.909	47.4678	24.9633	27.4929
HPODL_00979	putative membrane protein	XP_013934901.1	290.014	271.53	199.724	194.681	175.581	177.265	194.347	184.802	158.547	180.932	285.324	211.951	172.519	178.958	161.927	157.122
HPODL_00980	hypothetical protein HPODL_00980	XP_013934902.1	714.632	901.882	2415.33	2418.63	3240.44	2895.32	3154.14	3255.67	1575.46	1795.48	900.83	2193.32	2709.12	2512.49	2810.11	2631.48
HPODL_00981	Karyopherin involved in nuclear import and export	XP_013934903.1	178.742	192.419	153.617	158.766	161.391	153.295	174.105	173.62	178.739	173.012	82.3716	138.231	135.581	132.479	153.58	152.368
HPODL_00982	Protein integral to the mitochondrial membrane	XP_013934904.1	220.491	193.173	450.987	449.632	444.375	379.978	507.275	549.026	774.533	741.472	188.926	624.738	520.279	512.985	587.398	583.41
HPODL_00983	Glycosylphosphatidylinositol anchor biosynthesis protein 11	XP_013934905.1	143.735	146.694	61.7325	62.4346	60.7104	70.0604	77.6917	77.37	80.1215	83.0768	105.299	63.3289	66.4777	69.1419	58.1672	62.5987
HPODL_00984	hypothetical protein HPODL_00984	XP_013934906.1	413.758	494.249	1553.07	1539.53	1230.5	1185.72	907.107	966.102	1809.83	1609.95	495.907	1399.76	1382.74	1341.05	757.628	789.443
HPODL_00985	hypothetical protein HPODL_00985	XP_013934907.1	64.5099	74.2074	119.968	124.186	193.931	164.69	149.088	176.316	70.6392	68.242	50.4775	113.525	162.822	164.876	127.617	133.525
HPODL_00986	Beta subunit of the CAAX farnesyltransferase (FTase)	XP_013934908.1	304.97	308.706	458.87	468.968	423.152	368.738	578.382	524.224	318.689	311.786	425.964	464.528	429.572	360.861	502.461	472.666
HPODL_00987	UBX domain-containing protein 3	XP_013934910.1	427.729	518.737	1092.82	1056.43	1539.35	1348.58	1333.19	1282.23	629.785	668.102	551.862	957.008	1209.37	1293.55	1049.16	1061.12
HPODL_00988	Diacetyl reductase	XP_013934911.1	2697.21	2615.64	39301	42971.2	63637.1	61336.7	71486.2	68796.1	1441.62	1727.49	41216.2	32123.1	49004.7	55971.7	108357	88495
HPODL_00989	hypothetical protein HPODL_00989	XP_013934912.1	14.816	9.68845	13.0351	13.6186	17.5084	15.5228	28.2573	29.2448	7.62857	10.4763	11.24	12.6072	13.1027	10.9629	27.6996	27.6637
HPODL_00990	General amino acid permease AGP2	XP_013934913.1	4032.06	3358.72	2409.64	2466.03	3191.01	3299.6	3369.09	3549.81	1565.8	1710.06	4409.97	2406.02	2809.76	3088.85	2804.89	2817.4
HPODL_00991	hypothetical protein HPODL_00991	XP_013934914.1	43.311	41.5358	69.3994	85.7267	91.2093	75.5156	67.7673	65.3123	61.5508	65.0483	24.8411	70.8314	82.2165	75.316	52.5956	64.0412
HPODL_00992	Kinesin-like protein bimC	XP_013934915.1	32.453	31.0478	83.8848	95.2595	28.2814	30.8009	26.3165	27.8777	86.5119	84.8408	25.7811	86.6073	34.7636	32.7266	24.7836	18.5978
HPODL_00993	hypothetical protein HPODL_00993	XP_013934916.1	2361.5	2354.26	1699.06	1658.67	2208.37	2195.07	2421.7	2575.85	1194.22	1231.43	2036.82	1685.82	2067.52	2184.16	2274.57	2210.24
HPODL_00994	Transport protein particle (TRAPP) complex subunit	XP_013934917.1	10.9798	14.1966	44.0109	42.6986	66.5022	61.8053	55.2837	53.6834	41.3479	38.5466	18.986	43.0163	47.7658	51.2166	41.5629	44.8488
HPODL_00995	N-terminal acetyltransferase complex ARD1 subunit (Arrest-defective protein 1)	XP_013934918.1	21.0898	25.3383	42.5421	44.4988	27.0305	25.8623	22.9	21.3451	98.7899	90.6237	23.2431	55.4249	34.2923	28.9721	18.0103	20.3892
HPODL_00996	Vacuolar protein sorting-associated protein 29	XP_013934919.1	15.7643	15.4629	90.405	97.6333	126.608	105.92	100.16	100.094	73.9999	72.3275	36.7288	110.698	128.923	116.618	114.189	123.606
HPODL_00997	hypothetical protein HPODL_00997	XP_013934920.1	92.7908	158.311	298.09	296.985	936.286	877.942	585.266	656.699	301.351	311.721	173.464	323.129	843.814	780.552	530.505	595.979
HPODL_00998	hypothetical protein HPODL_00998	XP_013934921.1	235.596	273.695	661.618	781.026	684.194	519.875	687.062	626.14	710.316	701.463	261.132	799.602	625.058	578.464	639.959	683.372
HPODL_00999	E3 ubiquitin-protein ligase HUWE1	XP_013934922.1	28212	28181.6	29559.6	30486.4	27715.5	28274	31825.6	31178.7	34517	34592.9	11174.8	27806	28222.3	26428.5	28431.7	29246.2
HPODL_01000	hypothetical protein HPODL_01000	XP_013934923.1	112.204	92.7379	142.034	146.806	111.307	104.753	116.307	108.249	131.459	121.237	78.2528	132.941	115.428	108.802	114.737	123.861
HPODL_01001	hypothetical protein HPODL_01001	XP_013934924.1	524.576	497.858	275.185	278.894	253.131	291.746	345.224	361.438	208.326	215.85	486.891	275.687	264.887	309.394	312.987	306.219
HPODL_01003	DEAD-like helicases superfamily	XP_013934926.1	39.8921	35.2766	37.3471	38.7945	8.67961	11.5626	10.4278	11.4336	49.7407	48.7402	36.4381	46.1506	12.3748	14.1101	22.1639	15.5649
HPODL_01004	zinc finger-containing protein	XP_013934927.1	286.13	285.272	418.039	432.759	395.783	343.451	337.67	375.057	430.793	419.817	376.201	464.57	434.427	463.145	358.334	388.631
HPODL_01005	Peptidase M20 domain-containing protein	XP_013934928.1	1499.3	1300.07	1743.88	1884.54	2113.36	1672.84	1568.85	1608.21	1737.82	1699.23	1395.37	1817.67	1831.66	1906.67	1306.66	1342.31
HPODL_01006	hypothetical protein HPODL_01006	XP_013934929.1	2.65347	2.01344	24.7311	30.9038	22.6768	17.4639	16.2446	17.2107	46.0188	39.5411	3.66607	32.0504	27.5398	21.1853	19.3431	19.2459
HPODL_01007	hypothetical protein HPODL_01007	XP_013934930.1	309.79	295.464	189.23	192.431	138.324	124.082	141.044	148.341	182.914	176.628	244.528	173.871	130.541	138.08	122.387	116.022
HPODL_01008	hypothetical protein HPODL_01008	XP_013934931.1	34.7908	56.9897	351.685	333.566	626.007	598.999	969.666	969.902	63.0285	54.8936	457.874	371.773	714.118	792.63	1169.04	1103.62
HPODL_01009	urea active transporter 3	XP_013934932.1	7.21416	4.85227	10.2006	10.7118	11.6208	10.1888	9.70479	13.7141	5.69948	6.3237	13.8694	16.7233	14.9473	14.094	12.2676	10.7019
HPODL_01010	putative formamidase	XP_013934933.1	27.8165	29.269	15.7592	13.9464	6.76601	6.13216	26.9187	27.4811	8.19801	10.6399	31.529	24.0199	4.47271	2.00478	30.6112	17.1695
HPODL_01011	hypothetical protein HPODL_01011	XP_013934934.1	122.471	106.936	85.0655	94.8971	73.641	70.8366	93.5603	93.3694	63.1355	56.0222	99.4957	88.8246	56.849	68.7845	102.179	89.6358
HPODL_01012	Poly(A) RNA polymerase protein 1	XP_013934935.1	215.326	203.903	308.626	319.101	258.602	194.514	218.087	223.01	344.125	343.664	225.133	339.901	293.425	291	239.754	237.76
HPODL_01013	Proteasome subunit alpha type-2	XP_013934936.1	100.713	72.8046	156.002	148.677	101.454	100.208	100.591	97.289	184.432	189.335	168.44	163.969	117.601	118.759	96.9998	90.8796
HPODL_01014	Aspartyl aminopeptidase 4	XP_013934937.1	1105.91	1016.57	640.035	682.762	494.496	450.888	409.145	422.814	795.764	847.839	928.673	774.174	650.866	676.966	396.077	379.998
HPODL_01015	Protein BIG1	XP_013934938.1	637.251	575.458	1514.74	1379.62	1132.82	1156.62	1724.87	1689.25	1184.37	1223.59	1527.41	1549.28	1298.87	1311.13	1675.45	1589.69
HPODL_01016	hypothetical protein HPODL_01016	XP_013934939.1	97.6395	75.6465	111.529	95.3016	41.783	42.8934	50.2593	52.097	111.044	101.713	136.105	146.873	55.5636	67.4511	50.8178	45.0718
HPODL_01017	Phosphatidylinositol transfer protein	XP_013934940.1	687.372	493.632	926.928	967.258	577.663	532.337	527.043	509.066	1137.6	1136.2	937.065	1184.73	774.512	702.462	508.903	463.882
HPODL_01018	putative tryptophan 2,3-dioxygenase or indoleamine 2,3-dioxygenase	XP_013934941.1	564.138	505.634	317.168	312.286	80.7391	130.942	169.471	134.391	473.209	467.573	830.593	586.048	250.584	258.382	224.705	235.623
HPODL_01019	Histone acetyltransferase ESA1	XP_013934942.1	544.56	478.135	513.859	484.517	279.955	302.577	550.186	529.075	390.611	412.053	813.204	593.264	361.192	421.961	624.469	580.916
HPODL_01020	Serine/threonine-protein phosphatase 2A activator 2	XP_013934943.1	4260.48	3771.01	3515.65	3239.7	2621.79	2813.68	4188.8	4011.64	2347.67	2585.49	6303.04	4148.98	3726.94	3593.34	4408.01	3800.9
HPODL_01021	40S ribosomal protein S27-B	XP_013934944.1	277.259	355.216	697.216	662.503	847.75	791.468	840.409	859.861	1423.91	1473.63	564.064	750.898	848.434	688.631	872.016	830.728
HPODL_01022	hypothetical protein HPODL_01022	XP_013934945.1	203.077	183.246	73.9192	61.9888	30.2609	30.4277	39.2661	35.3525	153.103	138.049	111.359	78.5437	42.2906	45.1778	27.3357	28.4363
HPODL_01024	Dipeptidyl peptidase 3	XP_013934947.1	399.069	352.704	462.018	469.871	318.541	317.359	435.02	405.615	408.682	409.186	451.508	532.034	383.383	401.47	521.053	410.836
HPODL_01025	UBA domain-containing protein 7	XP_013934949.1	168.769	140.831	144.046	128.158	69.0251	67.371	82.8351	86.2822	216.616	222.591	163.252	163.899	90.8928	92.5718	89.7346	79.2476
HPODL_01026	RNA polymerase II transcription initiation/nucleotide excision repair factor TFIIH, subunit TFB1	XP_013934950.1	148.816	137.405	144.216	125.124	74.7417	74.8567	110.105	109.398	118.866	115.464	178.695	144.671	104.333	114.518	103.641	87.1871
HPODL_01027	Mitochondrial inner membrane protein required for assembly of the cytochrome c oxidase complex	XP_013934951.1	79.0318	75.8869	63.1654	54.8855	46.4321	49.4442	50.1467	46.9406	90.2527	86.8476	88.7758	91.8932	73.2452	73.9935	68.1365	68.7034
HPODL_01028	hypothetical protein HPODL_01028	XP_013934952.1	3.50138	3.09099	53.829	59.3239	103.052	92.3362	65.4052	67.0742	31.299	34.6052	15.6779	69.7212	105.823	100.278	80.0895	73.6792
HPODL_01029	putative succinate-semialdehyde dehydrogenase	XP_013934953.1	162.889	124.057	536.044	496.21	504.862	429.993	653.258	665.556	228.476	261.912	515.725	630.844	601.228	629.573	705.151	629.139
HPODL_01030	upd-c transporter	XP_013934954.1	48.637	42.2847	31.5597	34.4253	23.117	24.597	21.2835	20.7526	28.7246	24.6288	70.0088	35.7789	33.6836	30.0047	20.6178	18.0782
HPODL_01031	Cytosolic Fe-S cluster assembly factor CFD1	XP_013934955.1	89.925	89.4314	86.4214	85.9858	66.923	60.7541	82.9293	79.0478	75.6646	77.6386	112.994	105.514	79.4343	80.8583	84.4099	77.9862
HPODL_01033	Pantothenate transporter liz1	XP_013934957.1	9.84458	4.04944	22.992	24.5871	60.6918	69.6039	199.904	201.433	2.42239	2.50532	36.4522	25.1371	48.8669	63.5703	106.677	86.8808
HPODL_01034	flavin-containing monooxygenase FMO GS-OX	XP_013934958.1	79.092	62.5781	108.127	101.496	53.4476	50.5366	46.9627	34.4041	69.9975	55.9232	135.773	134.896	79.9935	78.812	26.0073	22.688
HPODL_01035	putative membrane protein	XP_013934959.1	347.295	363.845	215.924	197.14	176.84	141.427	158.545	127.47	307.048	269.411	314.618	209.726	147.8	172.89	142.274	91.1686
HPODL_01036	hypothetical protein HPODL_01036	XP_013934960.1	107.804	106.765	164.77	167.848	222.528	216.455	191.438	200.637	73.8885	76.3201	256.111	149.764	211.999	218.09	187.771	182.24
HPODL_01037	hypothetical protein HPODL_01037	XP_013934961.1	1086.83	968.341	475.146	444.219	299.479	252.633	288.476	282.001	547.282	532.364	799.892	462.039	317.152	316.345	252.693	225.753
HPODL_01038	putative phosphomethylpyrimidine kinase 2	XP_013934962.1	400.486	358.522	575.575	533.747	314.614	337.077	450.8	418.009	516.492	539.353	733.838	733.984	468.542	465.125	476.954	413.672
HPODL_01039	Dihydroxyacetone kinase	XP_013934963.1	344.135	245.546	954.297	893.33	485.985	472.538	633.163	626.039	287.46	373.223	1102.39	1216.87	739.088	760.868	629.271	555.79
HPODL_01040	Autophagy-related protein 21	XP_013934964.1	281.583	235.555	315.887	384.544	135.887	116.82	363.402	264.213	213.714	201.424	617.845	368.995	174.898	211.85	307.801	297.14
HPODL_01041	Subunit of the CCR4-NOT complex	XP_013934966.1	555.073	482.608	567.266	572.827	380.882	329.858	361.136	351.964	653.733	646.095	492.917	602.005	420.013	442.229	396.977	380.294
HPODL_01042	SSF2 high copy suppressor of G beta subunit temperature sensitive mutation	XP_013934967.1	516.999	559.445	1237.49	1301.43	917.66	682.414	959.537	1063.51	2177.73	1930.77	580.721	1265.65	960.488	951.666	886.729	908.127
HPODL_01043	ATP-dependent rRNA helicase RRP3	XP_013934968.1	795.859	806.676	789.657	791.048	783.292	686.31	582.703	642.39	622.777	616.701	758.6	711.336	751.453	836.714	535.093	501.599
HPODL_01044	Pre-mRNA-splicing ATP-dependent RNA helicase prp28	XP_013934969.1	151.137	118.338	171.074	198.823	117.565	108.565	119.144	123.788	186.836	170.832	159.788	197.552	158.047	163.701	118.492	139.258
HPODL_01045	Pre-mRNA-splicing factor CWC2	XP_013934970.1	31.8998	26.4236	32.0993	31.9912	19.6264	19.3875	19.8547	20.3002	29.2811	28.5276	39.5187	39.0732	28.4303	23.6969	23.5214	22.1918
HPODL_01046	hypothetical protein HPODL_01046	XP_013934971.1	118.989	99.1511	112.372	113.539	54.2163	52.001	63.4088	62.2462	74.2683	77.2826	134.19	110.183	64.1398	75.092	50.6038	54.5383
HPODL_01047	3-keto-steroid reductase	XP_013934974.1	1928.14	2127.01	2014.86	2027.6	1633.7	1431.53	1688.42	1523.35	2583.24	2532.82	2426.84	2037.49	1656.87	1453.37	1622.7	1641.6
HPODL_01048	Mitogen-activated protein kinase	XP_013934975.1	323.02	310.378	275.322	259.692	272.674	333.772	962.967	1003.59	270.285	271.592	291.682	276.747	229.034	195.051	699.202	823.717
HPODL_01049	Monothiol glutaredoxin-6	XP_013934976.1	103.539	102.054	132.641	132.193	234.009	209.897	329.971	345.23	114.608	111.91	156.555	137.26	184.203	187.301	222.489	233.174
HPODL_01050	hypothetical protein HPODL_01050	XP_013934977.1	24.064	34.2016	53.7592	47.3984	59.5471	52.3182	63.839	62.507	82.1545	75.9088	27.2139	51.0753	55.399	54.8862	63.5771	64.8358
HPODL_01051	40S ribosomal protein S11-A	XP_013934978.1	417.914	667.301	1716.83	1705.24	2122.08	2043.52	1615.85	1670.63	3357.03	3426.96	487.434	1599.22	2008.99	1827.55	1591.69	2017.48
HPODL_01052	DNA-binding protein REB1	XP_013934979.1	270.791	229.833	625.821	626.6	545.188	469.838	571.131	527.157	455.299	469.151	383.505	664.388	526.066	514.514	571.056	560.608
HPODL_01054	ABC1 family protein	XP_013934982.1	473.466	475.409	384.511	394.389	296.303	304.552	316.649	333.8	315.9	320.939	479.603	379.965	308.183	321.938	295.231	283.647
HPODL_01055	Nuclear mRNA export protein SAC3	XP_013934983.1	19.9657	22.3702	104.654	105.189	70.1103	79.8604	64.1322	66.7807	71.1961	72.9219	19.7567	88.7362	85.6288	88.8747	56.9014	62.8042
HPODL_01056	hypothetical protein HPODL_01056	XP_013934984.1	83.0449	80.8618	173.258	185.273	132.131	145.757	151.262	145.482	154.315	158.002	56.8524	183.252	162.717	155.671	126.832	143.214
HPODL_01057	hypothetical protein HPODL_01057	XP_013934985.1	89.4224	83.2145	67.99	64.9026	109.94	113.579	132.521	135.945	43.5794	43.0111	68.3689	62.5145	90.5724	94.12	120.84	123.373
HPODL_01058	Carbonic anhydrase	XP_013934986.1	382.656	468.8	413.59	413.68	530.227	473.609	297.116	297.259	378.465	424.528	374.416	322.958	455.43	406.776	222.508	230.414
HPODL_01059	hypothetical protein HPODL_01059	XP_013934987.1	94.7375	89.1215	222.391	221.694	221.27	256.356	322.559	323.534	49.903	57.7534	234.496	200.775	227.476	258.061	305.999	296.353
HPODL_01060	Mitochondrial import inner membrane translocase subunit TIM10	XP_013934988.1	45.5963	69.4382	301.902	317.077	466.071	437.979	326.306	338.924	458.514	468.576	119.356	342.129	448.299	415.425	367.682	406.832
HPODL_01061	Cytochrome c1 heme lyase, involved in maturation of cytochrome c1	XP_013934989.1	39.6274	33.467	64.548	62.475	49.8557	46.7582	51.5753	48.8637	68.4208	64.4204	108.907	101.731	84.2072	74.0927	66.4701	62.4823
HPODL_01062	putative secreted protein	XP_013934990.1	6321.85	5991.32	6449.94	5663.42	771.577	1315.69	251.586	287.052	4814.14	4861.84	8296.64	6419.58	1273.79	1313.22	253.94	155.316
HPODL_01063	DNA-dependent ATPase MGS1	XP_013934991.1	106.317	91.8465	155.316	150.518	110.215	117.808	161.734	152.508	128.809	118.844	120.164	154.414	122.057	125.657	143.162	151.685
HPODL_01064	hypothetical protein HPODL_01064	XP_013934992.1	22.8565	17.7259	72.8719	66.4618	91.7911	78.3865	63.5674	58.3691	59.9447	56.313	41.4566	67.8456	84.1403	84.952	51.7623	56.3681
HPODL_01065	60S ribosomal protein L44, mitochondrial	XP_013934993.1	26.3354	43.4879	60.2978	59.4361	52.1102	69.9655	40.7511	50.7377	109.067	111.071	59.0511	80.2775	74.9673	67.3978	33.722	38.8674
HPODL_01066	Mitochondrial methionyl-tRNA synthetase (MetRS)	XP_013934994.1	419.194	408.905	214.874	230.359	182.19	164.847	217.039	204.569	231.91	227.653	403.589	282.715	193.905	197.878	209.745	203.49
HPODL_01067	DNA polymerase III (delta) subunit, essential for cell viability	XP_013934995.1	499.587	493.302	408.405	374.434	217.055	246.333	242.382	230.095	408.395	413.106	513.802	410.938	235.046	245.561	226.112	216.491
HPODL_01068	putative actin-binding protein	XP_013934996.1	1376.27	1138.51	1329.46	1351.82	1002.42	909.716	925.976	954.799	1059.53	1067.45	2015.04	1455.11	1257.23	1205.58	947.772	856.788
HPODL_01069	putative lipase	XP_013934997.1	101.761	114.494	240.693	232.122	224.51	215.291	167.724	163.043	119.145	134.784	212.867	275.406	294.133	276.578	193.983	177.81
HPODL_01070	Phosphomevalonate kinase	XP_013934998.1	871.293	786.492	541.41	543.88	546.273	543.074	468.433	504.559	720.039	754.45	533.676	610.758	645.79	685.285	525.324	483.962
HPODL_01071	F-box protein	XP_013934999.1	159.878	178.33	425.863	480.154	621.958	531.752	451.549	456.711	159.096	171.248	280.704	444.39	433.866	445.084	370.619	344.746
HPODL_01072	hypothetical protein HPODL_01072	XP_013935000.1	187.419	168.499	250.107	237.54	188.794	178.588	189.547	195.447	214.715	197.213	244.731	205.33	169.158	176.875	190.905	186.728
HPODL_01073	Eukaryotic translation initiation factor 5A-2	XP_013935001.1	1529.34	2071.65	1444.75	1357.79	1074.95	1168.35	945.475	1004.76	2972.85	3028.99	1071.4	1391.51	1284.13	1298.11	1019.38	1093.43
HPODL_01074	Small subunit of the clathrin-associated adaptor complex AP-2	XP_013935002.1	4.98324	6.15756	50.5331	52.0284	101.298	85.1684	50.7412	45.8586	43.3807	49.014	12.3597	51.7395	76.7504	69.2648	33.0993	42.0669
HPODL_01075	Ubiquitin-specific protease that deubiquitinates ubiquitin-protein moieties	XP_013935003.1	240.531	242.13	254.797	270.148	204.218	182.168	129.494	120.986	391.883	379.097	85.8683	225.21	185.77	170.18	102.552	100.384
HPODL_01076	mitochondrial ribosomal protein L11	XP_013935004.1	27.3433	36.6547	61.9318	61.6599	62.6464	70.496	58.5068	57.9717	102.673	95.7018	45.9971	82.5165	87.2258	74.4517	70.3365	71.2444
HPODL_01077	Protein kinase	XP_013935005.1	476.392	434.43	204.839	212.87	143.29	138.654	157.703	141.998	317.034	304.554	235.958	235.426	185.816	180.643	163.221	161.557
HPODL_01078	THO complex subunit 2	XP_013935006.1	113.066	101.244	127.255	139.915	150.146	135.368	135.492	132.853	140.428	130.121	52.3828	115.142	132.596	130.668	106.148	109.271
HPODL_01079	hypothetical protein HPODL_01079	XP_013935008.1	403.604	378.677	630.327	619.356	1604.57	1843.24	2430.93	2676.86	132.345	136.543	1590.28	614.126	1335.74	1539.21	1429.02	1442.61
HPODL_01080	hypothetical protein HPODL_01080	XP_013935009.1	0.313917	0.692808	10.8604	8.98935	28.1223	42.1606	74.8653	80.5868	1.42176	1.16947	6.44559	13.8218	39.5603	38.8081	84.6295	72.0126
HPODL_01081	putative secreted protein	XP_013935010.1	206.4	211.402	170.732	157.339	172.41	158.631	134.12	126.812	171.038	180.923	261.106	211.637	208.843	198.723	155.746	159.902
HPODL_01082	Signal recognition particle subunit SRP54	XP_013935011.1	625.86	565.067	1343.44	1409.19	1198.94	964.927	1046.28	946.752	1459.56	1410.67	495.234	1366.03	1162.9	1133.78	1069.16	1085.12
HPODL_01083	hypothetical protein HPODL_01083	XP_013935012.1	404.28	366.276	237.267	285.996	213.825	185.027	177.285	178.109	224.396	206.113	204.947	249.128	217.823	222.956	172.675	178.01
HPODL_01084	hypothetical protein HPODL_01084	XP_013935013.1	49.5982	49.4994	21.6956	22.7806	16.1661	14.8632	17.0206	16.007	28.0227	25.863	28.2247	25.2514	18.7911	15.9069	14.7943	14.8164
HPODL_01085	hypothetical protein HPODL_01085	XP_013935014.1	119.988	120.68	415.404	413.497	391.205	318.526	341.864	333.635	289.778	272.206	176.149	426.688	390.243	351.928	296.276	318.289
HPODL_01086	Intron-binding protein aquarius	XP_013935015.1	210.016	200.994	106.486	113.329	138.426	95.305	122.486	125.838	130.048	118.699	71.35	98.4195	93.5374	84.2606	112.829	116.775
HPODL_01087	Protein component of the H/ACA snoRNP pseudouridylase complex	XP_013935016.1	85.6912	80.4809	146.677	146.261	121.171	111.42	91.7372	96.7176	317.081	296.904	111.064	156.788	149.331	138.349	90.5302	81.2211
HPODL_01088	Acetyl-CoA acetyltransferase IA	XP_013935018.1	6903.51	6630.77	3023.69	3009.84	1678.03	1569.38	700.102	700.63	3827.6	4025.45	3988.39	3308.02	1804.6	2021.36	455.605	391.536
HPODL_01089	DNA repair helicase RAD3	XP_013935019.1	345.706	348.319	213.288	221.752	263.75	225.96	225.472	200.726	252.496	242.428	221.946	224.388	219.636	231.179	184.69	171.485
HPODL_01090	geranylgeranyl transferase type-1 subunit beta	XP_013935020.1	2740.18	2553.84	2561.33	2365.53	1478.86	1511.34	931.8	1110.46	2595.39	2330.13	4197.87	2873.38	1908.06	1885.5	808.136	736.268
HPODL_01091	putative mitochondrial carrier protein	XP_013935021.1	29.4582	28.548	17.8285	15.1125	7.48401	7.49317	8.68876	7.90052	20.3797	24.9806	41.3998	24.6476	12.2439	12.4182	8.35933	8.22364
HPODL_01092	putative membrane protein	XP_013935022.1	63.016	56.5662	100.697	90.3729	84.5009	87.7847	99.3986	97.6781	78.3415	90.1141	137.685	109.682	98.1868	103.586	80.8523	83.6446
HPODL_01095	hypothetical protein HPODL_01095	XP_013933064.1	23.9321	19.0558	40.7694	41.5075	12.1071	5.51457	11.2392	19.6698	10.2015	14.8081	6.96518	20.8936	2.98795	2.79016	6.81652	6.18476
HPODL_01096	hypothetical protein HPODL_01096	XP_013933065.1	93.7042	96.0694	334.443	362.57	561.996	597.276	683.427	701.262	51.1835	59.0238	160.286	221.304	316.066	334.574	481.177	495.547
HPODL_01097	hypothetical protein HPODL_01097	XP_013933066.1	4.35467	7.91001	38.3323	34.2684	12.124	12.2346	9.24463	9.89638	7.53541	13.5721	6.11784	17.0752	3.66093	3.78265	1.46428	1.28831
HPODL_01098	hypothetical protein HPODL_01098	XP_013933067.1	317.707	363.489	217.916	217.641	176.218	147.691	130.281	134.756	212.626	231.93	189.422	217.171	161.535	176.044	87.9581	86.5609
HPODL_01099	Aryl-alcohol dehydrogenase	XP_013933068.1	2676.45	2420.89	1455.41	1394.64	2292.71	2035.88	5367.17	5772.16	1844.07	2048.18	1175.08	1028.85	1193.32	1248.98	7020.17	5552.81
HPODL_01100	hypothetical protein HPODL_01100	XP_013933069.1	11.2456	8.27294	8.09771	9.79721	5.7568	5.99342	34.1203	42.3104	8.42495	11.6178	5.56395	11.5243	8.16927	9.5522	26.3346	18.4468
HPODL_01101	Gly-Xaa carboxypeptidase	XP_013933070.1	177.702	182.4	223.373	232.755	329.872	246.343	497.706	557.25	210.872	211.521	128.999	206.091	175.402	197.511	444.965	386.374
HPODL_01102	hypothetical protein HPODL_01102	XP_013933071.1	19.6962	21.8591	28.0068	29.9886	19.2578	17.9914	20.5758	24.4872	24.3466	25.7641	27.6277	26.721	15.6229	21.9334	18.2814	16.6251
HPODL_01103	siderophore-iron transporter Str3	XP_013933072.1	295.206	310.829	158.965	158.537	129.491	120.749	125.473	128.539	181.689	180.005	182.985	152.852	129.982	144	91.0625	97.2115
HPODL_01104	ATP-dependent RNA helicase DBP5	XP_013933073.1	710.776	781.134	1266.13	1325.04	1319.17	1142.19	988.895	1062.88	1528.94	1482.13	690.598	1192.08	1181.48	1221.18	959.515	957.026
HPODL_01105	Protein kinase, phosphorylates the alpha-subunit of translation initiation factor eIF2 (Sui2p)	XP_013933074.1	56.5788	53.0372	86.9999	89.5892	67.6839	61.2128	137.798	135.792	81.3591	73.4008	33.5314	88.6625	71.6194	66.0703	109.337	112.375
HPODL_01106	Heat shock protein SSC1, mitochondrial	XP_013933076.1	7271.58	7485.2	6001.49	6199.39	3974.91	4256.9	6309.82	6219.03	9048	8657.69	6652.23	7456.13	5082.6	5240.08	10377.1	10565.6
HPODL_01107	hypothetical protein HPODL_01107	XP_013933077.1	8.42703	12.5501	23.593	25.723	13.061	17.828	5.41724	3.8747	26.6042	25.5387	11.593	20.7943	12.1786	13.0867	5.02796	4.72016
HPODL_01108	Replication factor C subunit 4	XP_013933078.1	1747.89	2753.87	10387.2	11140.2	5898.03	6587.07	7290.4	6905.05	10921.5	10667.5	4010.49	12489.7	7226.47	7182.93	8364.21	8867.93
HPODL_01109	cation-transporting ATPase 1	XP_013933079.1	1518.88	1285.57	401.922	405.367	432.915	399.219	408.246	417.442	577.294	566.784	550.481	377.03	360.696	369.192	341.069	339.821
HPODL_01110	hypothetical protein HPODL_01110	XP_013933080.1	11.1245	9.27507	93.2864	95.982	74.4655	59.1408	52.1504	49.0363	6.73559	7.65486	72.1581	78.7006	63.2592	52.8613	48.367	48.3181
HPODL_01111	Golgi-associated retrograde protein	XP_013933081.1	78.6855	85.2364	601.753	636.84	505.159	433.025	287.75	301.371	186.109	222.489	145.141	472.041	436.267	439.657	243.905	254.385
HPODL_01112	Ubiquitin-like protein ATG12	XP_013933082.1	1.93779	3.3857	20.423	20.7448	44.7303	46.1434	39.7926	36.799	15.3011	16.3491	8.3891	20.5514	31.6501	28.9249	37.0796	36.2783
HPODL_01113	hypothetical protein HPODL_01113	XP_013933083.1	23.4599	24.4526	182.774	177.986	417.705	414.358	539.943	548.17	40.1965	43.8377	211.486	235.731	459.572	455.026	742.932	758.073
HPODL_01114	Fatty acid-binding protein	XP_013933084.1	17.3828	15.5256	869.711	911.688	828.704	899.595	555.608	494.125	335.329	452.965	204.382	1142.7	1096.59	920.195	504.669	645.711
HPODL_01115	NADP-specific glutamate dehydrogenase 1	XP_013933085.1	51380.1	56249	10996.1	9903.61	2344.79	1619.32	360.201	418.446	33388.2	33759	15102.2	12139.9	3569.43	3082.05	1249.64	1673.62
HPODL_01116	Protein KES1	XP_013933086.1	2039.99	1908.39	1507.74	1575.48	1672.51	1414.81	1403.17	1424.73	1439.03	1393.71	1861.19	1482.71	1534.22	1444.42	1426.02	1264.46
HPODL_01117	MAP kinase kinase kinase of the HOG1 mitogen-activated signaling pathway	XP_013933087.1	129.575	138.788	156.134	171.699	146.292	131.194	215.999	213.517	136.251	131.459	90.5034	149.963	125.357	126.701	206.835	205.998
HPODL_01118	putative serine/threonine-protein phosphatase	XP_013933088.1	2560.38	3308.39	4386.38	4388.3	6315.59	6310.7	5555.86	5633.07	3541.54	3201.94	2506.56	4668.12	5180.74	5230.23	5076.1	5412.93
HPODL_01119	Protein LUC7	XP_013933092.1	8.51453	8.98205	32.7835	35.2132	28.4002	22.3755	15.6762	17.3398	36.9676	36.0973	10.492	39.156	27.4677	22.6069	19.5552	17.8586
HPODL_01120	hypothetical protein HPODL_01120	XP_013933093.1	25.7864	33.8907	54.1331	56.4494	67.4893	59.1781	53.8927	52.5415	45.8438	45.5411	33.624	54.6104	54.5962	56.1432	43.1191	47.6259
HPODL_01121	oligosaccharyltransferase complex subunit delta (ribophorin II)	XP_013933094.1	227.476	231.996	123.773	137.496	158.142	178.084	152.496	180.254	112.434	110.09	148.364	118.805	131.294	141.705	111.314	113.328
HPODL_01122	hypothetical protein HPODL_01122	XP_013933095.1	65.0317	57.7372	125.088	129.221	92.1087	87.8636	102.871	112.305	95.5848	89.2247	53.4139	123.731	112.182	116.282	110.46	107.28
HPODL_01123	Mitochondrial import inner membrane translocase subunit TIM44	XP_013933096.1	891.969	812.765	1211.42	1283.76	940.553	760.596	930.868	948.536	2615.53	2469.14	882.633	1536.49	1023.59	1004.1	1017.7	1078.22
HPODL_01124	LETM1 domain-containing protein YLH47, mitochondrial	XP_013933098.1	1464.72	1218.18	1346.97	1392.64	1000.63	775.557	744.459	748.366	2312.14	2246.55	1221.81	1466.32	1248.31	1238.56	864.928	853.956
HPODL_01125	U3 snoRNP protein involved in maturation of pre-18S rRNA	XP_013933099.1	277.887	257.617	96.6409	103.391	71.9855	63.1848	72.991	74.6196	206.662	190.52	76.1952	91.5008	91.9813	102.018	68.7987	75.2175
HPODL_01126	putative membrane protein	XP_013933100.1	16.5213	19.0717	69.0623	74.3214	85.8639	81.3429	62.2926	59.262	51.1706	55.2682	34.643	72.0597	77.03	72.4506	73.5803	73.9522
HPODL_01127	DNA-directed RNA polymerases I and III subunit RPAC1	XP_013933101.1	56824.6	67703.6	24678.9	25431.9	19799.3	18221	15672.9	15829.1	61473.5	57152.1	24304.4	26752.2	20368.7	19197.8	17999.4	16525.1
HPODL_01128	hypothetical protein HPODL_01128	XP_013933102.1	112.257	83.8759	308.982	305.638	245.136	230.83	307.301	275.283	173.844	152.884	272.113	321.66	257.517	246.008	444.222	406.969
HPODL_01129	Myo-inositol transporter	XP_013933103.1	2175.29	1701.76	16.1701	19.3104	8.07138	3.85144	13.2565	10.8236	607.08	849.325	67.2372	43.273	15.9358	11.3467	6.62717	8.8086
HPODL_01130	Myo-inositol transporter	XP_013933104.1	430.946	330.996	2757.5	2516.2	1989.72	2423.02	3883.12	3532.71	106.572	218.61	2864.83	2141.6	1730.39	1995.26	2059.49	1762.31
HPODL_01131	Myo-inositol transporter	XP_013933105.1	200.639	172.932	64.2666	62.7112	111.453	99.5344	149.826	133.535	117.57	126.414	121.478	107.733	169.945	164.71	130.931	102.777
HPODL_01132	hypothetical protein HPODL_01132	XP_013933106.1	6.51012	4.30901	15.8616	14.7635	20.3318	29.4212	76.2776	63.2118	3.53266	3.10845	14.4028	13.0922	18.9102	19.5641	102.886	68.8599
HPODL_01133	Actin-associated protein	XP_013933107.1	248.645	199.189	463.426	425.067	440.935	364.422	469.902	456.324	257.851	225.298	421.456	462.53	475.347	493.804	420.857	426.938
HPODL_01134	hypothetical protein HPODL_01134	XP_013933108.1	4.83517	4.84696	43.5821	43.4485	40.8217	33.4507	27.247	22.6845	30.4991	32.4164	11.6722	50.207	46.1907	40.4915	22.2438	23.078
HPODL_01135	Hydroxysteroid 17-beta dehydrogenase	XP_013933109.1	47.7938	133.943	106.374	159.311	19.5731	25.4721	90.8505	83.2846	175.775	119.699	108.1	175.646	30.1908	33.8307	34.4376	47.721
HPODL_01136	Flap endonuclease 1	XP_013933110.1	455.593	498.024	1721.33	1739.26	937.136	896.153	855.138	907.183	2499.91	2317.8	698.962	2203.55	1252.64	1135.48	847.792	779.65
HPODL_01137	Nucleoporin	XP_013933111.1	246.83	236.68	182.74	184.486	114.971	109.595	131.523	128.93	192.804	173.844	278.589	174.399	121.823	112.189	111.201	116.337
HPODL_01138	hypothetical protein HPODL_01138	XP_013933112.1	51.6384	53.5771	151.307	163.211	69.9864	77.3276	44.4316	40.9508	142.023	136.425	31.7581	150.939	70.4111	66.9733	25.6304	25.5745
HPODL_01139	calcium/calmodulin-dependent protein kinase kinase	XP_013933113.1	168.955	173.694	164.799	154.484	154.059	130.464	169.828	151.861	101.176	108.715	170.77	144.701	140.414	137.942	128.863	119.437
HPODL_01140	proline-specific permease put4	XP_013933114.1	981.245	935.814	488.127	498.982	926.286	1437.98	3928.72	3514.44	385.866	375.162	708.653	356.936	794.997	1019.07	3019.74	2989.43
HPODL_01141	mitochondrial 37S ribosomal protein MRPS35	XP_013933115.1	136.063	121.823	149.906	148.105	123.038	114.053	135.052	129.841	205.474	209.225	119.938	169.557	152.417	140.862	153.776	158.377
HPODL_01142	Cell wall mannoprotein HSP150	XP_013933116.1	1082.8	1011.8	643.081	627.881	354.163	247.975	29.307	33.5213	744.932	764.278	1007.79	645.921	315.55	262.291	13.6367	11.9536
HPODL_01143	Acyl-coenzyme A oxidase	XP_013933117.1	599.195	512.057	3092.69	3105.34	2044.59	2282.46	2108.31	1892.75	416.367	646.765	3594.01	3692.03	2604.92	2816.19	1120.82	1419.34
HPODL_01144	A(acid, azole) Q(quinidine) Resistance	XP_013933118.1	1735.58	1493.68	304.202	298.888	251.511	224.77	158.508	176.72	779.219	708.458	791.146	528.867	277.888	325.37	88.7052	96.7906
HPODL_01145	Xylulose kinase	XP_013933119.1	1835.57	1713.08	1352.69	1451.92	1131.34	1009.86	686.988	728.412	1046.05	1040.8	1467.32	1557.53	1324.38	1331.46	558.525	566.112
HPODL_01147	Mitochondrial 2-oxodicarboxylate carrier 2	XP_013933120.1	420.898	481.008	584.171	599.034	615.361	619.272	550.931	573.018	449.371	468.68	467.301	616.18	623.869	598.017	552.578	596.45
HPODL_01148	Sorbitol dehydrogenase 2	XP_013933121.1	51805.8	61554.8	39816.6	42478.2	57448.4	64678.6	52936.5	54189.5	26983.4	28481.1	53949.8	37880	51594.8	53414.6	48119	47445.6
HPODL_01149	Cytochrome c oxidase assembly protein COX11, mitochondrial	XP_013933122.1	84.5736	93.2678	50.5427	48.4068	39.02	34.0449	54.8807	55.7672	83.2599	84.553	78.9315	76.3108	54.8923	52.7157	67.623	68.9377
HPODL_01150	pH-response regulator protein palF/RIM8	XP_013933123.1	290.665	263.421	384.676	420.347	398.918	345.389	387.695	320.52	221.966	228.567	360.332	383.461	357.114	338.951	325.681	317.491
HPODL_01151	hypothetical protein HPODL_01151	XP_013933124.1	2.38638	11.1836	56.7817	60.0874	1353.61	1001.9	2829.69	3013.73	2.6125	3.40889	229.843	181.548	1109.61	1342.54	3454.37	2805.55
HPODL_01153	ER-Golgi vesicle-tethering protein p115	XP_013933126.1	143.173	158.808	341.962	341.036	422.995	418.437	421.468	416.274	259.005	257.578	206.204	318.059	381.369	393.627	400.243	391.266
HPODL_01154	High-affinity copper transporter of the plasma membrane	XP_013933127.1	694.38	616.886	1191.61	1147.06	1570.07	1508.6	123.924	150.822	342.22	266.3	2094.29	773.725	1438.31	1436.96	121.858	133.733
HPODL_01155	ADP-ribosylation factor-like protein 3	XP_013933128.1	46.0869	45.987	48.1292	55.7589	48.4434	42.5596	31.9142	33.8186	36.7825	34.6128	36.5399	40.9277	42.4181	43.4161	31.9122	30.3938
HPODL_01156	Serine/threonine protein phosphatase	XP_013933130.1	210.683	195.429	672.215	699.59	443.408	360.975	445.667	407.265	480.638	473.778	269.734	718.538	466.951	472.728	376.78	423.321
HPODL_01157	putative membrane protein	XP_013933131.1	437.135	320.506	158.37	163.277	197.595	175.878	168.39	190.725	147.719	140.361	210.73	143.315	167.631	162.065	121.024	115.732
HPODL_01158	6-phosphogluconolactonase-like protein 1	XP_013933132.1	137.76	149.958	287.126	291.485	376.472	311.545	288.312	292.094	233.686	229.856	189.296	282.163	330.427	332.047	298.107	297.232
HPODL_01159	hypothetical protein HPODL_01159	XP_013933133.1	20.1079	18.7913	33.7391	30.398	32.0722	29.8107	38.7567	39.5484	10.7311	13.8552	47.2688	32.516	34.5038	33.9546	42.0316	37.7573
HPODL_01160	NADH dehydrogenase (ubiquinone) Fe-S protein 6	XP_013933134.1	49.372	66.0915	396.388	380.219	479.851	577.057	390.948	392.456	112.463	155.754	268.211	393.172	486.755	493.352	306.537	314.823
HPODL_01161	Ketopantoate hydroxymethyltransferase, required for pantothenic acid biosynthesis	XP_013933135.1	39.5071	38.9963	48.6414	48.4084	45.6646	39.4526	30.0729	32.8022	52.6047	54.001	43.0917	52.268	52.2756	50.3228	33.0098	35.5122
HPODL_01162	hypothetical protein HPODL_01162	XP_013933136.1	765.264	715.835	556.837	591.258	576.297	447.468	456.486	419.623	583.098	638.228	872.04	580.563	610.041	588.724	402.743	393.576
HPODL_01163	hypothetical protein HPODL_01163	XP_013933137.1	576.56	579.732	647.125	676.113	665.374	584.333	612.121	596.388	667.711	621	529.642	636.296	674.622	802.221	650.842	663.783
HPODL_01164	TATA-box-binding protein	XP_013933138.1	127.202	165.227	338.64	353.862	467.616	433.845	310.467	326.372	338.149	338.239	131.09	320.314	462.411	511.032	260.395	292.538
HPODL_01165	hypothetical protein HPODL_01165	XP_013933139.1	105.095	119.226	205.43	224.246	287.931	272.003	250.949	254.09	156.376	161.336	81.6904	181.153	238.102	229.946	230.026	237.76
HPODL_01166	ABC transporter CDR4	XP_013933140.1	383.813	331.13	447.788	490.157	271.426	315.45	362.458	373.789	225.242	223.289	505.325	468.598	329.927	383.504	320.21	310.215
HPODL_01167	Elongation of fatty acids protein 2	XP_013933141.1	26230.9	26364.1	12075.7	11621.9	8383.31	8601.72	6674.56	6448.44	16181.3	15700.8	23366.1	13548.6	8661.5	8752.26	5476.11	5286.02
HPODL_01168	exosome complex component RRP43	XP_013933142.1	2281.5	2050.36	2096.68	2245.95	2280.52	1788.92	1877.22	1938.26	2754.31	2655.47	1827.3	2182.58	2116.14	2056.91	1725.06	1701.18
HPODL_01169	Ubiquitin carboxyl-terminal hydrolase	XP_013933143.1	269.527	221.557	216.571	226.797	129.941	126.259	193.69	169.04	266.727	280.265	141.72	246.706	151.518	163.595	191.506	184.685
HPODL_01170	Beige/BEACH domain protein	XP_013933144.1	115.032	98.103	78.0031	77.0797	49.4017	43.7809	43.2363	45.2532	65.3068	65.2125	53.9931	77.2959	57.1756	53.6747	44.4039	39.6018
HPODL_01171	putative membrane protein	XP_013933145.1	200.146	182.632	74.2657	67.657	71.6252	70.327	70.038	65.3787	90.81	96.3705	139.415	75.7416	66.7282	68.0071	55.0499	56.7776
HPODL_01172	hypothetical protein HPODL_01172	XP_013933146.1	73.169	67.4304	24.2236	30.3794	17.6693	17.6691	25.835	28.8072	30.6107	27.7432	55.2846	23.6271	14.2959	14.3895	23.0013	23.503
HPODL_01173	Serine/threonine-protein phosphatase T	XP_013933147.1	1513.51	1706.68	2273.57	2159.26	2502.51	2086.86	1579.66	1527.48	2637.22	2541.96	980.758	1809.03	2092.94	1907.31	1523.77	1432.87
HPODL_01174	AP-1 complex subunit mu	XP_013933148.1	814.701	819.318	1142.88	1136.79	1041.09	937.764	826.578	826.09	975.126	978.214	747.55	1114.99	1036.71	1082.17	806.158	763.956
HPODL_01175	hypothetical protein HPODL_01175	XP_013933149.1	164.662	181.849	679.993	685.45	913.602	954.923	1338.53	1317.08	123.551	135.95	630.449	631.969	822.6	887.006	1189.28	1228.51
HPODL_01176	Transcription initiation factor TFIID subunit 10	XP_013933150.1	74.2391	79.4494	121.974	128.743	119.618	115.777	149.388	145.942	85.4576	86.8477	104.946	114.451	109.003	113.432	133.316	137.224
HPODL_01177	Glutathione reductase	XP_013933151.1	2368.15	2612.98	3158.14	3657.83	3448.35	3115.52	2711.33	2516.6	2229.86	2209.19	2303.72	3299.53	3530.22	3555.68	2637.05	2594.41
HPODL_01178	Nicotinamide-nucleotide adenylyltransferase 1	XP_013933152.1	1477.26	1354.04	947.131	882.795	788.262	575.437	645.483	562.343	998.426	1068.04	1163.3	931.658	737.753	680.92	648.053	663.137
HPODL_01179	Origin recognition complex subunit 4	XP_013933153.1	245.591	240.896	286.802	299.239	229.579	209.522	232.46	227.709	290.951	286.557	225.14	301.107	271.308	262.913	235.315	243.987
HPODL_01180	hypothetical protein HPODL_01180	XP_013933154.1	22.9493	22.7652	123.624	132.879	105.729	94.7212	83.2243	81.4134	67.1811	64.8557	67.665	129.461	97.988	93.7998	86.7357	87.0436
HPODL_01181	pyridoxamine 5 -phosphate oxidase	XP_013933155.1	50.1288	57.4041	107.702	111.286	235.894	223.349	204.391	229.631	81.2787	77.83	59.7823	92.3557	171.839	168.246	145.503	159.601
HPODL_01182	Vacuolar protein sorting-associated protein 4	XP_013933156.1	687.444	665.612	2290.97	2622.05	2839.22	2233.28	2283.16	2078.5	1409.02	1459.68	1025	2424.71	2580.2	2394.36	2242.73	2432.61
HPODL_01183	Transcriptional repressor TUP1	XP_013933157.1	1884.64	1835.41	1153.34	1176.05	985.463	932.13	728.627	708.852	1157.11	1129.85	1400.99	1115.95	945.628	896.268	818.917	808.59
HPODL_01184	putative oxidoreductase	XP_013933159.1	29.3091	40.2582	194.13	197.814	251.035	232.881	261.184	280.011	73.8717	79.0056	126.505	232.504	274.742	293.242	227.379	231.762
HPODL_01185	putative nicotinamide N-methyltransferase	XP_013933160.1	57.954	73.2408	35.6948	34.7367	41.1987	37.5403	32.4043	34.9335	77.7995	75.7216	26.8446	35.446	42.0426	40.3001	26.9986	27.1392
HPODL_01186	hypothetical protein HPODL_01186	XP_013933161.1	582.061	472.149	1645.68	1696.3	1164.6	1144.65	822.896	902.881	1126.26	1090.75	1081	1523.39	1331.41	1030.14	767.959	698.773
HPODL_01187	hypothetical protein HPODL_01187	XP_013933162.1	48.417	52.8707	86.2064	77.3201	126.941	103.025	126.502	135.946	31.6926	37.5363	106.236	70.324	97.3944	85.6404	178.712	150.672
HPODL_01188	putative vacuolar membrane protein	XP_013933163.1	164.26	160.343	136.029	124.678	153.937	142.127	149.898	168.105	83.4058	95.7589	205.232	118.664	119.013	129.831	92.6322	101.963
HPODL_01189	Oxysterol-binding protein	XP_013933164.1	114.672	100.601	277.465	288.151	151.796	151.119	144.899	146.24	218.997	225.634	76.6118	272.786	207.698	211.799	126.629	133.761
HPODL_01190	GPI mannosyltransferase 1	XP_013933165.1	1176.05	1060.3	663.74	597.909	592.831	632.713	791.685	847.989	692.491	669.721	1109.02	707.253	636.317	615.468	651.679	655.133
HPODL_01191	40S ribosomal protein S14-B	XP_013933166.1	618.219	778.625	1235.83	1188.87	900.129	910.558	1056.92	1053.31	3165.18	3164.38	736.984	1294.76	1053.5	1035.87	1056.49	1184.31
HPODL_01192	40S ribosomal protein S22	XP_013933167.1	302.065	516.252	496.561	496.055	572.833	524.737	173.273	186.962	1922.17	1931.96	184.217	488.983	545.801	460.642	121.414	177.455
HPODL_01193	Prenylated Rab acceptor 1	XP_013933168.1	166.702	210.598	277.543	281.193	465.518	442.343	262.175	280.565	236.903	250.123	195.258	236.651	380.169	384.762	200.841	223.761
HPODL_01194	putative secreted protein	XP_013933169.1	1386.02	1446.58	7840.43	7183.49	8481.68	8010.96	8539.95	8419.32	2063.73	2998.45	6499.49	9498.37	8471.53	7855.49	6591.36	6687.76
HPODL_01195	Ubiquitin-60S ribosomal protein L40	XP_013933170.1	361.055	535.432	1784.68	1807.09	2624.55	2919.29	2394.56	2513.07	3014.27	3071.13	747.255	1632.7	2621.32	2492.89	2076.58	2261.48
HPODL_01196	leukotriene A4 hydrolase/aminopeptidase LTA4H	XP_013933171.1	1111.34	1098.16	985.93	998.944	1060.96	1036.19	823.389	816.15	678.395	703.613	954.706	964.838	1002.49	1018.22	792.948	747.105
HPODL_01197	DNA replication licensing factor MCM7	XP_013933172.1	637.139	600.593	469.995	487.529	163.243	242.98	199.819	210.003	441.835	439.979	360.443	438.03	208.528	217.63	162.806	171.021
HPODL_01198	Myo-inositol transporter 2	XP_013933173.1	1068.15	952.483	1044.28	1025.87	484.011	598.357	121.134	124.787	427.02	454.19	1311.46	681.064	402.991	393.188	62.753	68.9304
HPODL_01199	hypothetical protein HPODL_01199	XP_013933174.1	150.407	180.143	674.34	656.555	988.3	934.345	1302.9	1381.71	172.095	169.66	530.315	573.736	899.248	945.298	958.264	880.913
HPODL_01200	Geranylgeranyl transferase type-2 subunit beta	XP_013933175.1	79.0951	85.3266	77.1454	72.3226	93.734	88.3584	103.836	93.455	62.2908	68.8997	82.1732	77.43	88.756	82.9784	108.01	108.633
HPODL_01201	DNA polymerase epsilon subunit 2	XP_013933176.1	208.148	215.999	243.818	233.187	162.018	138.69	126.983	134.325	212.926	201.486	162.661	243.798	161.373	151.971	138.88	126.109
HPODL_01202	hypothetical protein HPODL_01202	XP_013933177.1	551.677	605.422	4244.97	4732.99	2761.11	2832.49	1246.75	1181.13	3822.78	3203.13	1183.69	3718.28	2724.42	2863.43	683.242	785.352
HPODL_01203	MAP kinase kinase MKK2/SSP33	XP_013933178.1	366.252	354.173	850.996	1018.37	799.407	725.015	829.204	856.277	676.511	704.584	454.018	938.672	813.054	842.705	864.203	893.855
HPODL_01204	Replication factor C subunit 1	XP_013933179.1	33.6052	46.5356	163.048	173.684	106.776	106.643	177.415	167.175	157.236	150.843	61.0505	199.297	136.819	121.249	156.275	172.653
HPODL_01205	hypothetical protein HPODL_01205	XP_013933180.1	34.6838	38.2462	63.2692	65.3705	83.7547	80.0992	70.6623	67.9199	46.6574	50.4453	39.0208	64.3728	77.1223	71.9168	57.4958	65.5673
HPODL_01206	Glutamate--tRNA ligase, mitochondrial	XP_013933181.1	71.5148	85.8891	214.942	245.76	202.861	187.233	210.952	209.187	269.267	234.461	83.8607	249.887	230.072	208.983	248.803	262.29
HPODL_01207	hypothetical protein HPODL_01207	XP_013933182.1	37.3501	42.8019	35.852	35.1472	59.2515	67.6219	110.129	120.803	40.9669	38.0361	26.8135	33.9365	51.5976	50.3189	71.3532	71.9053
HPODL_01208	hypothetical protein HPODL_01208	XP_013933183.1	13.771	15.7758	55.9451	61.9642	52.7351	38.4837	37.5525	37.9492	55.0702	54.3204	20.9487	58.9256	49.9866	49.9536	42.1415	45.5085
HPODL_01209	Structural maintenance of chromosomes protein 5	XP_013933184.1	21.5673	23.761	126.758	134.427	112.977	88.4052	122.454	115.769	90.9749	85.6213	19.1765	109.945	100.55	102.838	128.252	124.915
HPODL_01210	hypothetical protein HPODL_01210	XP_013933185.1	103.386	97.2672	302.723	325.196	232.73	180.782	229.348	209.958	277.941	255.516	100.821	316.182	252.247	250.938	207.484	192.176
HPODL_01213	hypothetical protein HPODL_01213	XP_013933188.1	2.06769	3.09857	34.4778	39.7174	44.2916	35.6234	24.9264	23.12	70.7563	67.8166	5.45613	36.655	49.3719	43.8269	27.8688	26.8964
HPODL_01214	putative membrane protein	XP_013933189.1	120.825	98.3736	79.7229	77.1882	104.39	88.1144	89.7634	89.3417	64.6196	68.8489	119.66	87.3724	114.188	113.972	82.5993	76.2527
HPODL_01215	Porphobilinogen deaminase	XP_013933190.1	2803.69	2797.36	4333.31	4614.74	5560.3	4680.86	3978.02	3929.25	4118.11	3912.03	3330.1	5859.73	8080.62	7832.8	4324.39	4556.84
HPODL_01216	Peptide transporter PTR2	XP_013933191.1	295.311	266.579	125.35	126.46	238.909	228.213	225.677	238.835	105.222	100.625	211.805	108.968	171.425	177.35	174.484	176.03
HPODL_01217	hypothetical protein HPODL_01217	XP_013933192.1	7.6769	8.66297	98.3116	99.7226	136.849	129.325	105.349	94.9995	93.2803	95.5802	32.3358	102.107	138.908	131.889	92.4504	112.604
HPODL_01218	copper-containing amine oxidase	XP_013933193.1	80.374	84.4685	170.77	161.616	230.724	196.127	247.641	253.56	39.2566	44.4287	296.219	232.409	296.359	274.709	262.429	273.183
HPODL_01219	copper-containing amine oxidase	XP_013933194.1	551.677	581.231	241.04	235.236	157.692	119.796	128.08	133.439	386.35	431.06	273.197	252.7	146.965	156.318	132.407	127.587
HPODL_01220	Cytochrome b5 reductase 4	XP_013933196.1	2.68924	3.04815	21.6336	20.8527	30.3233	28.4819	24.8956	27.502	19.032	19.1203	6.32749	19.572	26.478	26.7092	27.4898	31.8638
HPODL_01222	hypothetical protein HPODL_01222	XP_013933199.1	102.118	100.942	545.566	612.057	560.528	550.049	403.51	402.926	317.773	313.645	192.699	511.467	598.565	556.196	306.645	297.985
HPODL_01223	Peroxisomal membrane protein PEX6	XP_013933200.1	151.306	133.423	142.549	148.359	157.669	123.762	168.111	171.225	97.5987	102.191	102.934	153.002	140.768	125.577	182.319	151.076
HPODL_01224	hypothetical protein HPODL_01224	XP_013933201.1	36.238	28.6047	15.6357	18.726	13.0171	11.6567	13.2663	8.79961	21.6271	23.418	21.9864	17.9277	11.9301	9.43655	10.8733	9.44187
HPODL_01225	Signal recognition particle subunit SRP68	XP_013933202.1	483.318	610.455	800.287	831.603	867.43	787.318	680.819	665.228	1083.79	1068.69	348.399	728.084	728.134	713.989	541.461	567.813
HPODL_01226	Membrane-associated RING finger protein 5	XP_013933203.1	257.501	287.716	563.322	570.661	945.271	868.035	905.782	923.899	334.133	350.39	314.822	589.579	822.13	790.145	804.32	837.907
HPODL_01227	Eukaryotic translation initiation factor 2 subunit beta	XP_013933204.1	39.706	48.8854	259.72	290.148	354.896	293.624	271.222	257.739	376.487	380.33	54.2534	253.176	301.248	286.293	278.977	308.075
HPODL_01228	Ankyrin repeat-containing protein YAR1	XP_013933205.1	8.26548	10.6587	63.5135	67.372	58.381	48.626	53.9557	47.3028	108.296	94.9482	17.559	67.4273	61.7489	58.4251	50.9604	56.6737
HPODL_01229	hypothetical protein HPODL_01229	XP_013933206.1	27.8739	29.4582	113.191	130.594	141.07	104.777	126.321	118.852	106.042	97.651	20.5241	111.433	127.818	117.28	133.395	130.349
HPODL_01230	hypothetical protein HPODL_01230	XP_013933207.1	9.02442	6.93009	64.8585	73.0439	88.7881	73.3706	59.1288	58.7272	73.4236	68.02	14.1587	67.086	95.1404	92.3725	55.5793	64.6161
HPODL_01231	NADH-cytochrome b5 reductase 2	XP_013933208.1	833.278	806.671	770.921	774.977	723.614	736.091	632.203	658.251	476.379	488.425	1038.18	820.409	862.956	881.03	536.767	523.911
HPODL_01232	ATP-dependent (S)-NAD(P)H-hydrate dehydratase	XP_013933209.1	2483.46	2778.87	8796.96	9114.53	9360.29	8653.71	10741.8	10014.3	4485.95	4679.42	8741.65	11223.3	11210	10508.3	16070.9	13612.8
HPODL_01233	hypothetical protein HPODL_01233	XP_013933210.1	33.2552	49.7816	297.885	297.151	463.217	574.403	584.681	614.102	88.1749	99.6423	158.265	270.446	476.06	522.674	440.575	456.577
HPODL_01234	putative membrane protein	XP_013933211.1	83.0482	86.818	157.819	163.89	364.523	387.723	460.069	497.07	91.5626	109.35	164.067	183.868	337.929	353.76	308.917	333.857
HPODL_01235	3-ketosphinganine reductase, catalyzes the second step in phytosphingosine synthesis	XP_013933212.1	39.3596	48.1603	110.055	118.206	168.05	143.421	110.429	112.512	81.4252	85.3293	55.8879	114.497	148.379	138.557	95.5644	108.174
HPODL_01236	hypothetical protein HPODL_01236	XP_013933213.1	20.7185	34.7174	126.081	137.088	315.269	314.595	174.873	176.751	127.136	134.007	51.3318	125.794	255.338	236.271	168.467	172.313
HPODL_01237	Mitochondrial ribosomal protein of the large subunit	XP_013933214.1	10.136	13.6428	92.3245	97.7666	106.596	88.8108	54.9282	50.2674	142.177	130.262	29.3095	113.773	124.249	114.452	54.7026	72.0806
HPODL_01238	eukaryotic translation initiation factor 3 subunit	XP_013933215.1	1541.86	2068.83	2650.03	2899.62	3798.78	3371.7	2485.45	2570	3902	3780.38	915.527	2410.68	3040.69	3033.61	2101.06	2295.87
HPODL_01239	hypothetical protein HPODL_01239	XP_013933216.1	21.6323	27.4782	173.768	186.241	232.242	216.941	192.191	192.687	168.569	174.167	42.2766	184.394	214.791	199.313	183.849	190.83
HPODL_01240	hypothetical protein HPODL_01240	XP_013933217.1	122.108	124.906	125.296	135.173	69.9058	59.4856	63.7195	60.3288	204.999	213.403	36.249	125.026	93.2359	84.2729	51.8008	55.4092
HPODL_01241	hypothetical protein HPODL_01241	XP_013933219.1	96.6381	103.033	681.567	762.02	598.234	932.669	1010.64	1085.61	200.313	209.933	403.295	947.862	735.726	732.825	1127.43	1103.35
HPODL_01242	Mitochondrial protein of the mitochondrial carrier family	XP_013933220.1	15.4154	14.823	13.7383	13.2598	13.8607	12.3964	10.5604	11.7776	14.6986	13.9382	22.5207	14.0516	16.5311	16.4192	14.2648	13.4528
HPODL_01243	Pirin-like protein	XP_013933221.1	31.912	37.6593	99.7091	104.056	147.224	127.13	104.929	100.732	69.3004	66.3113	47.7831	98.8373	136.34	152.876	100.668	109.571
HPODL_01245	Mannosyl phosphorylinositol ceramide synthase SUR1	XP_013933223.1	7561.52	8267.19	18088.6	20079.5	28239.7	32068.2	22426.4	22326.9	9338.44	9026.31	9750.11	16319.2	22258.2	22830.7	16772	18016.6
HPODL_01246	putative HTH La-type RNA-binding protein	XP_013933225.1	757.826	839.625	925.559	956.88	937.684	788.031	901.566	850.53	1293.66	1227.79	510.26	916.872	818.825	821.021	910.887	915.71
HPODL_01247	Sorting nexin-4	XP_013933226.1	253.666	274.696	518.615	571.704	565.298	540.742	603.854	558.738	245.842	255.628	319.031	472.434	520.305	571.567	574.816	560.636
HPODL_01248	central kinetochore subunit Mal2/MCM21	XP_013933227.1	5.58286	8.14017	34.7552	36.2204	38.8338	40.577	24.0415	22.9231	27.7192	28.8776	8.90876	29.8092	33.9382	29.8558	19.5337	18.7821
HPODL_01249	Nuclear protein STH1/NPS1	XP_013933228.1	97.3844	88.6138	261.622	284.092	179.592	150.084	154.556	146.007	335.446	301.073	58.8147	266.953	199.132	195.079	156.311	154.071
HPODL_01250	Phosphomethylpyrimidine kinase	XP_013933229.1	1589.4	1522.7	1195.11	1221.31	936.372	818.725	760.41	739.094	1005.49	1178.93	1581.92	1459.21	1058.49	1032	732.863	742.377
HPODL_01251	Metacaspase-1	XP_013933230.1	1290.54	1209.88	1734.12	1631.59	2020.02	1773.92	1778.21	1861.42	1413.97	1525.71	1588.42	1670.55	1870.21	1780.61	1739.36	1732.2
HPODL_01252	hypothetical protein HPODL_01252	XP_013933231.1	31.3156	35.2788	25.9054	30.0344	20.7891	16.5797	14.2282	13.8676	34.9345	31.9347	17.6927	24.6448	17.4118	18.1796	9.53958	12.3834
HPODL_01253	hypothetical protein HPODL_01253	XP_013933232.1	23.8386	29.3302	84.7766	89.3704	111.868	114.31	104.655	104.303	35.6269	36.7954	30.8197	61.0183	69.5247	73.7984	62.1053	65.0942
HPODL_01254	Vesicle-associated membrane protein-associated protein SCS2	XP_013933233.1	416.803	447.492	337.97	324.751	312.128	324.324	266.037	267.792	300.326	306.725	466.813	312.996	316.154	333.742	251.745	244.171
HPODL_01255	putative secreted protein	XP_013933234.1	2732.78	2482.97	2873.68	2623.2	1556.06	1964.53	1493.79	1383.66	1674.75	1583.01	3617.96	2697.17	2240.16	2144.87	1503.2	1194.73
HPODL_01256	Glucose-6-phosphate isomerase	XP_013933235.1	4052.97	4528.61	3135.63	3248.92	4038.79	3900.13	4127.75	4155.86	3911.58	3683.87	2935.72	3371.26	4208.51	4372.35	3702.28	3653.32
HPODL_01257	hypothetical protein HPODL_01257	XP_013933236.1	6.80091	6.67088	46.6723	50.1504	70.2073	56.8376	54.3733	54.9886	42.2779	43.467	10.757	47.9515	65.6857	60.3911	49.9143	55.7681
HPODL_01258	putative membrane protein	XP_013933237.1	1182.01	1099.4	1502.76	1623.24	2838.36	3032.19	3137.56	3125.44	1008.3	948.013	766.426	1352.2	2087.75	2133.77	2243.68	2356.06
HPODL_01259	putative transcription initiation factor TFIID subunit	XP_013933238.1	219.635	232.585	460.469	490.657	399.145	369.702	354.258	335.686	421.033	409.772	199.024	418.468	392.424	357.151	309.617	345.452
HPODL_01260	hypothetical protein HPODL_01260	XP_013933239.1	140.405	136.347	111.027	103.608	114.427	95.8468	126.689	121.141	95.8166	98.6746	106.714	124.372	111.319	108.779	108.964	107.329
HPODL_01261	Subunit of a heterodimeric peroxisomal ATP-binding cassette transporter complex (Pxa1p-Pxa2p)	XP_013933240.1	244.876	252.836	377.183	375.577	291.705	359.013	338.086	293.325	166.544	219.277	422.681	539.719	404.136	410.165	274.882	298.306
HPODL_01262	Retrograde regulation protein 2	XP_013933242.1	311.853	328.322	379.683	414.74	454.945	336.866	413.216	370.131	366.372	358.682	269.688	374.386	375.745	370.663	358.247	356.481
HPODL_01263	hypothetical protein HPODL_01263	XP_013933243.1	92.1948	140.819	509.991	510.2	497.46	552.644	566.6	535.745	226.56	276.708	453.263	635.942	575.249	559.075	602.368	598.186
HPODL_01264	hypothetical protein HPODL_01264	XP_013933244.1	339.778	279.704	241.827	276.239	215.688	187.295	240.898	240.946	126.757	138.005	260.313	259.296	189.136	213.929	188.799	182.663
HPODL_01265	40S ribosomal protein S4-A	XP_013933245.1	1954.38	2426.59	2248.94	2348.41	2176.22	2009.97	2169.05	2207.37	4474.76	4442.83	1260.09	2250.66	2265.02	2173.52	2301.9	2562.88
HPODL_01266	Mitochondrial genome maintenance protein MGM101	XP_013933246.1	70.1173	73.6749	122.575	123.07	140.302	112.836	87.6823	88.1443	118.595	122.023	118.033	146.751	137.13	127.951	105.578	109.385
HPODL_01267	Dolichyl-phosphate-mannose--protein mannosyltransferase 4	XP_013933247.1	1627.22	1350.64	515.323	541.679	382.763	405.942	430.124	420.457	577.838	547.41	821.793	480.486	340.017	357.963	372.027	328.557
HPODL_01268	Nudix hydrolase	XP_013933248.1	95.4758	99.5492	50.7874	51.026	72.0946	66.7048	53.4153	50.6501	57.7209	56.3749	48.6891	55.7659	66.4582	59.744	36.9006	42.6282
HPODL_01269	hypothetical protein HPODL_01269	XP_013933249.1	54.3147	53.8781	114.6	122.697	121.837	88.7229	86.8459	90.3455	84.7056	71.4157	54.5053	108.697	95.525	106.89	73.9828	72.9221
HPODL_01270	hypothetical protein HPODL_01270	XP_013933250.1	13.0809	14.9692	106.921	115.988	193.465	154.151	109.042	113.496	50.2274	54.9038	24.3137	90.1329	147.156	144.87	82.7394	101.958
HPODL_01271	hypothetical protein HPODL_01271	XP_013933251.1	45.4979	50.2212	71.7873	80.2763	74.9657	60.965	67.2125	62.4343	87.8517	87.3931	20.9666	73.2871	70.0692	64.1222	62.0028	67.9032
HPODL_01272	casein kinase i isoform gamma-1	XP_013933252.1	1451.5	1363.44	1686.67	1605.93	1148	1000.23	1029.56	955.891	1683.11	1544.96	1279.77	1704.63	1177.01	1146.18	1028.24	1021.63
HPODL_01273	Dolichyl pyrophosphate Man9GlcNAc2 alpha-1,3-glucosyltransferase	XP_013933254.1	1564.75	1308.7	440.957	545.236	421.397	383.579	458.775	537.119	563.705	492.877	763.056	446.664	324.64	330.347	433.509	439.515
HPODL_01274	hypothetical protein HPODL_01274	XP_013933255.1	13.4683	11.4983	5.25729	5.81959	1.0725	1.62835	57.9503	70.5274	3.56722	3.60735	9.3785	8.26712	0.772002	1.73015	14.7185	19.4246
HPODL_01275	hypothetical protein HPODL_01275	XP_013933256.1	32.6646	35.4034	51.5471	49.5734	36.6744	40.6767	38.4829	32.7535	43.9939	45.2956	22.2033	44.0453	39.3145	39.1065	43.0243	40.0028
HPODL_01276	Bud site selection protein 6	XP_013933257.1	104.9	88.1483	187.681	200.9	156.266	140.369	138.146	142.999	188.576	177.608	85.2896	177.505	141.37	126.136	138.003	141.933
HPODL_01277	telomerase reverse transcriptase	XP_013933258.1	48.8338	61.2648	107.852	113.177	141.26	118.87	160.319	151.226	106.347	100.832	29.9481	101.528	97.8901	105.271	135.014	146.519
HPODL_01278	hypothetical protein HPODL_01278	XP_013933259.1	3.60075	4.54957	40.4943	48.6753	79.138	66.9958	32.7327	28.2212	29.6777	28.9416	8.15276	34.3592	47.0639	40.8841	29.2431	30.9558
HPODL_01279	Prefoldin subunit 4	XP_013933260.1	1.17243	1.5559	47.6568	58.8822	66.4958	57.6337	28.0952	26.7673	50.8978	49.9953	6.55149	45.5832	49.83	46.6795	27.6892	24.5836
HPODL_01280	hypothetical protein HPODL_01280	XP_013933261.1	234.092	257.009	1254.48	1217.86	1149.07	1066.76	1042.07	975.05	841.527	872.27	383.632	1117.06	1145.16	1152.18	949.132	1038.28
HPODL_01281	Cullin	XP_013933262.1	27.6609	30.9099	256.176	277.278	266.886	205.627	267.713	237.235	162.81	164.918	41.3458	239.16	244.726	216.516	268.319	279.334
HPODL_01282	E3 ubiquitin-protein ligase pub1	XP_013933263.1	788.621	634.339	813.367	875.378	941.041	752.777	691.215	674.617	673.65	634.105	441.183	766.997	838.309	833.442	719.412	740.392
HPODL_01283	Protein DSE1	XP_013933264.1	6778.38	6403.21	3337.24	3479.1	4398.87	3510.9	1007.12	1101.21	4029.8	4014.56	2551.6	2724.01	2803.05	2592.94	691.813	699.151
HPODL_01284	Chromatin modification-related protein EAF3	XP_013933265.1	20.2952	25.4123	46.9357	46.3451	78.1009	72.35	64.3199	63.0157	39.4673	40.4559	16.9092	44.525	58.4095	64.8556	50.8539	50.2353
HPODL_01285	casein kinase I	XP_013933266.1	219.507	237.342	1335.68	1348.66	1349.75	1109.82	994.327	983.848	1232.92	1216.23	275.805	1250.61	1176.48	1097.76	1033	1018.9
HPODL_01286	Cystathionine beta-lyase	XP_013933267.1	4012.66	4830.87	5854.07	6182.56	9282.97	9236.92	6462.55	6730.07	5348	5485.74	2912.68	4697.89	5556.89	5692.58	3472.33	3551.05
HPODL_01287	NADH-ubiquinone oxidoreductase subunit, mitochondrial	XP_013933268.1	124.882	184.021	498.18	468.838	356.42	459.934	302.382	302.853	159.727	211.73	457.192	539.488	447.215	454.074	230.764	248.187
HPODL_01288	alpha-ketoisocaproate reductase or hydroxyisocaproate dehydrogenase	XP_013933269.1	1350.37	1494.21	2005.12	2069.44	1884.82	1536.81	1838.75	1690.93	2136.79	2250.33	1541.92	2775.8	2271.69	1924.59	1758.61	1863.39
HPODL_01289	Subunit IV of cytochrome c oxidase	XP_013933270.1	331.78	415.554	848.24	852.632	754.715	789.748	668.383	644.975	718.198	700.385	1049.36	1261	1339.41	1266.01	754.934	751.342
HPODL_01290	40S ribosomal protein S26	XP_013933271.1	236.379	328.498	2076.5	1980.5	2484.38	2678.82	2374.53	2301.28	3240.45	3354.61	606.232	1890.35	2658.01	2427.27	2274.16	2620.73
HPODL_01291	Protein phosphatase PP2A regulatory subunit B	XP_013933272.1	423.527	511.456	1836.38	1923.32	2447.54	2122.8	2221.27	2079.9	1372.55	1393.29	476.054	1563.14	2063.75	1854.13	2131.95	2212.16
HPODL_01292	cytochrome c oxidase subunit VIa	XP_013933273.1	80.677	114.808	1150.41	1171.94	1199.45	1350.05	1087.81	1116.68	942.707	928.385	593.406	1596.03	1929.93	1820.35	1292.29	1399.91
HPODL_01293	Protein transport protein SEC9	XP_013933274.1	279.935	295.79	2275.58	2290.7	2235.68	2265.95	2649.22	2665.11	1233.14	1204.97	608.623	1903.95	2072.09	2055.78	2336.59	2299.13
HPODL_01294	putative secreted protein	XP_013933275.1	67867.9	59068.6	70163.2	67863.2	49291.3	55756.5	46986.9	48158.4	37440.4	38178	79364.7	49635.2	31347.1	34675.9	33409.8	27948.5
HPODL_01295	WD repeat-containing protein	XP_013933276.1	653.158	767.563	558.548	614.072	567.551	564.139	612.634	593.592	520.815	483.834	525.136	625.213	597.46	610.235	450.082	442.048
HPODL_01296	Glycine dehydrogenase	XP_013933277.1	766.257	808.15	152.948	144.737	179.379	171.614	221.244	229.919	652.502	547.204	242.54	213.785	130.164	138.92	188.056	188.123
HPODL_01297	NADH-ubiquinone oxidoreductase subunit, mitochondrial	XP_013933278.1	2978.65	3665.38	8697.14	8189.73	5116.24	4636.47	5438.88	5075.42	4692.43	5725.24	5748.66	10634.5	6343.22	6015.98	4709.27	5233.9
HPODL_01298	MFS transporter, sugar porter (SP) family	XP_013933279.1	239.211	316.016	194.554	164.07	107.968	131.335	134.483	136.105	261.639	276.184	421.984	240.007	157.877	155.925	152.926	147.692
HPODL_01299	DNA topoisomerase 1	XP_013933280.1	35.8257	40.9562	253.877	291.797	184.912	125.654	136.09	126.737	298.416	272.57	27.9611	267.104	224.235	195.14	110.2	145.855
HPODL_01300	hypothetical protein HPODL_01300	XP_013933281.1	60.8205	65.1645	107.513	122.685	93.8838	92.8339	67.4009	61.0894	94.5719	84.6861	27.0828	103.692	75.199	77.7744	49.2008	51.8523
HPODL_01301	hypothetical protein HPODL_01301	XP_013933282.1	332.626	324.419	739.141	742.72	1219.2	981.289	1233.06	1256.53	288.783	281.663	538.634	776.008	881.155	878.012	1277.94	1275.44
HPODL_01302	Aminomethyltransferase, mitochondrial	XP_013933283.1	4514.08	5411.29	2503.64	2328.01	2100.47	2569.77	3013.44	2993.92	4228.27	3781.79	2783.56	3074.38	2701.64	2608.25	2881.74	2671.6
HPODL_01303	Structural maintenance of chromosomes protein 3	XP_013933284.1	44.5965	50.1066	138.286	149.636	101.502	88.8944	108.194	110.188	159.759	154.364	29.4684	137.92	100.326	84.2252	95.4029	106.942
HPODL_01304	hypothetical protein HPODL_01304	XP_013933285.1	181.992	189.626	267.234	281.309	272.257	233.809	339.11	319.12	252.22	240.861	113.528	212.639	212.944	208.125	277.065	245.542
HPODL_01305	DNA excision repair protein ERCC-8	XP_013933286.1	158.115	164.021	730.241	771.91	858.469	695.342	578.697	604.644	366.855	375.476	290.636	762.316	929.241	887.433	714.852	780.759
HPODL_01306	hypothetical protein HPODL_01306	XP_013933287.1	1171.58	1337.24	3098.52	3105.83	2480.86	2273.77	2046.92	1907.36	4637.38	4393.18	1497.95	3762.18	3259.13	2977.1	2902.32	2931.71
HPODL_01307	Transcriptional regulator CRZ1	XP_013933288.1	335.504	373.476	590.472	608.279	575.859	529.149	429.308	392.383	321.613	328.516	355.072	518.159	564.854	560.059	353.526	365.049
HPODL_01308	ubiquitin carboxyl-terminal	XP_013933289.1	246.134	233.16	592.514	610.246	625.373	502.837	595.144	589.255	600.384	564.948	212.696	537.779	554.467	506.04	551.512	559.018
HPODL_01309	hypothetical protein HPODL_01309	XP_013933290.1	5.8881	9.5849	38.5773	38.9974	89.4856	80.2136	85.3367	76.4079	42.585	39.8629	7.87193	32.7244	62.0988	53.6946	54.7842	69.4864
HPODL_01310	hypothetical protein HPODL_01310	XP_013933291.1	6.59965	6.05243	18.2434	18.4948	21.1241	18.6161	15.1578	16.2434	21.8456	18.4369	4.61919	18.5281	23.7256	20.099	17.3744	16.2329
HPODL_01312	hypothetical protein HPODL_01312	XP_013933293.1	60.3034	66.3584	288.063	318.02	202.988	168.589	230.688	222.96	206.881	189.592	55.2492	285.515	211.31	225.075	208.785	226.171
HPODL_01313	Cell division control protein 18	XP_013933294.1	774.943	1111.73	2039.89	2020.36	1252.68	1506.04	681.379	639.777	2796.12	2322.15	608.06	1617.97	1204.61	1228.05	568.221	518.114
HPODL_01315	hypothetical protein HPODL_01315	XP_013933296.1	28.6322	45.7998	113.843	95.7736	87.1319	89.9739	78.9024	95.7407	73.9221	85.7196	39.6656	109.833	109.856	113.933	84.4277	95.4421
HPODL_01316	hypothetical protein HPODL_01316	XP_013933297.1	28.5086	29.8434	72.6728	74.1928	58.0325	45.2464	61.6705	49.9442	63.1602	70.2442	23.3505	74.0745	52.4366	66.7118	62.9544	62.1928
HPODL_01317	Vacuolar amino acid transporter, exports aspartate and glutamate from the vacuole	XP_013933298.1	985.764	847.631	609.204	579.86	1072.95	857.88	710.981	811.418	474.138	509.058	848.48	565.431	658.957	670.997	535.407	548.985
HPODL_01318	Ceramide synthase component	XP_013933299.1	1750.37	1978.7	2328.86	2624.03	3734.31	3573.03	2893.24	2959.7	3270.48	2985.94	888.136	2194.95	2959.79	2771.66	2801.34	2792.61
HPODL_01319	RNA polymerase II holoenzyme cyclin-like subunit	XP_013933300.1	6.10865	7.43988	27.9451	30.0185	37.1153	31.668	35.8999	39.6278	20.8229	20.9277	5.94396	23.4714	25.1656	24.0125	34.1488	37.9684
HPODL_01320	Integral ER membrane protein with type-III transmembrane domains	XP_013933301.1	780.971	787.698	1294.07	1268.33	2285.47	2450.74	2074.54	2216.63	636.059	655.031	660.097	1000.4	1635.18	1620.42	1478.33	1549.12
HPODL_01321	Protein required for cell viability	XP_013933302.1	33.8574	41.2531	173.932	203.812	132.952	113.483	120.344	125.248	201.012	187.576	23.9494	178.23	133.103	116.777	125.676	120.962
HPODL_01322	Tyrosine-protein phosphatase SIW14	XP_013933303.1	14.4283	17.6108	61.0943	63.7417	65.9305	58.482	38.1418	38.4957	38.6344	38.1799	20.2888	57.6406	62.1684	65.0947	40.3266	38.5072
HPODL_01323	hypothetical protein HPODL_01323	XP_013933304.1	91.0794	122.92	158.259	167.696	313.419	340.582	229.45	238.66	81.1748	73.1364	268.374	161.359	267.008	269.221	146.055	135.954
HPODL_01324	histone H3.1/H3.2	XP_013933305.1	415.404	615.089	2476.98	2511.37	738.833	1095.92	151.321	156.758	2486.29	2255.66	980.627	2036.19	877.526	770.645	79.417	55.6718
HPODL_01325	Histone H4	XP_013933306.1	278.784	448.789	6382.09	6601.82	4383.9	6299.81	581.814	591.658	5183.91	5123.03	974.85	5095.27	3870.24	3134.03	224.384	198.112
HPODL_01326	hypothetical protein HPODL_01326	XP_013933307.1	1.87918	1.41316	15.385	15.6122	35.3154	32.3659	50.5224	55.7083	6.86854	6.09474	3.78101	15.4325	22.4354	23.5263	36.4596	41.967
HPODL_01327	Isocitrate dehydrogenase	XP_013933308.1	403.516	556.533	18228.8	18536.6	19034.8	15286.4	11090.8	10761.9	1004.52	1045.57	11818.7	24097.2	23352	21915.5	10888.5	12403.4
HPODL_01328	hypothetical protein HPODL_01328	XP_013933309.1	267.31	281.056	908.326	914.927	739.477	758.47	796.767	792.494	707.61	716.052	402.203	951.067	908.355	786.233	800.954	808.63
HPODL_01329	transport protein	XP_013933310.1	816.722	946.53	2734.15	2532.43	4170.62	3612.18	3122.86	2947.77	679.539	686.272	3428.3	3461.44	4572.9	4258.16	4137.76	3383.97
HPODL_01330	hypothetical protein HPODL_01330	XP_013933311.1	116.318	126.309	375.828	410.922	456.503	382.477	402.364	405.478	298.726	298.192	102.779	349.191	377.932	361.515	413.394	413.983
HPODL_01331	Essential component of the nuclear pore complex, which mediates nuclear import and export	XP_013933312.1	1256.29	1384.61	1715.86	1789.59	2199.73	1921.15	1608.53	1593.81	1572.48	1517.72	954.011	1419.49	2042.79	1796.7	1298.51	1323.38
HPODL_01332	Phosphoglycerate mutase	XP_013933313.1	906.781	1220.76	1425.11	1443.55	1720.25	2041.23	1984.63	2141.24	1563.05	1610.71	1090.99	1636.06	2148.03	2328.87	2015.66	1986.56
HPODL_01333	hypothetical protein HPODL_01333	XP_013933314.1	343.587	333.561	2885.64	2812.47	2513.78	2369.72	2375.19	2366.16	925.706	1223.24	812.49	3282.78	2893.64	2514.39	2378.2	2558.02
HPODL_01334	Subunit VI of cytochrome c oxidase	XP_013933315.1	74.449	118.886	1028.55	1063.32	948.982	973.963	608.245	559.605	903.742	844.113	321.197	1282.14	1387.5	1234	642.685	735.565
HPODL_01335	Type II myosin heavy chain, required for wild-type cytokinesis and cell separation	XP_013933316.1	150.578	139.301	177.559	211.183	109.017	92.8009	100.272	94.8831	243.347	238.103	50.3101	188.251	105.645	84.7925	103.112	109.902
HPODL_01336	Acetolactate synthase small subunit, mitochondrial	XP_013933317.1	615.07	704.15	388.115	388.556	428.518	559.775	584.975	656.349	458.423	455.957	473.359	349.898	433.502	469.867	423.399	462.973
HPODL_01337	putative membrane protein	XP_013933318.1	30.7001	30.8275	71.2629	69.2205	149.572	119.026	137.333	140.027	28.578	29.808	50.8899	69.1219	113.852	116.031	110.879	120.208
HPODL_01338	Diphthine synthase	XP_013933319.1	46.4842	55.2234	62.9694	65.1593	92.5804	77.7918	47.2147	47.4301	109.206	104.586	24.6596	57.7685	83.7471	79.3289	34.3222	36.7651
HPODL_01339	hypothetical protein HPODL_01339	XP_013933320.1	164.234	171.592	156.771	175.164	118.497	103.954	124.849	125.029	275.187	248.132	55.328	161.404	128.596	128.922	138.681	142.426
HPODL_01340	hypothetical protein HPODL_01340	XP_013933321.1	2096.43	2356.12	2166.82	2080.01	3032.28	2560.55	1988.73	1896.44	3199.29	3150.92	1236.71	2112.89	3036.33	2728.37	2017.72	2077.65
HPODL_01341	Bud emergence protein 1	XP_013933322.1	91.0359	138.656	392.357	393.987	355.457	379.958	357.708	351.366	354.202	350.894	83.8272	316.512	368.104	312.746	369.12	368.386
HPODL_01342	hypothetical protein HPODL_01342	XP_013933323.1	140.257	192.06	316.472	379.99	377.308	374.31	387.566	336.732	434.748	389.933	119.093	347.627	425.332	376.152	397.375	392.399
HPODL_01343	1,3-beta-glucanosyltransferase GAS5	XP_013933324.1	2776.67	2663.95	813.561	814.565	355.833	375.214	175.503	198.04	1596.41	1592.51	883.596	880.225	442.728	411.852	135.594	160.77
HPODL_01344	hypothetical protein HPODL_01344	XP_013933325.1	184.482	191.459	652.97	690.633	592.31	507.693	671.718	635.695	537.409	532.776	353.443	760.601	577.058	533.596	742.502	699.107
HPODL_01345	Nuclear transport factor 2	XP_013933326.1	185.204	290.481	309.742	317.311	520.261	612.516	318.958	375.021	368.411	384.956	216.689	291.129	458.994	447.948	210.208	252.937
HPODL_01346	dynactin 5	XP_013933327.1	4.53667	6.2299	17.1297	18.6048	26.7044	23.5257	31.2045	36.0875	18.0526	17.0203	9.45722	23.4613	22.7885	22.4189	27.8247	27.4202
HPODL_01347	High affinity polyamine permease	XP_013933328.1	412.588	380.541	302.363	325.605	451.812	405.279	411.074	413.719	165.545	179.762	332.744	266.122	310.318	277.653	336.013	351.091
HPODL_01348	histone acetylase	XP_013933329.1	128.485	125.115	202.225	223.826	253.857	203.487	201.714	219.913	147.071	133.845	98.2723	211.88	230.822	262.649	202.869	214.435
HPODL_01349	High-affinity potassium transport protein	XP_013933330.1	74.8488	75.8881	121.828	134.728	128.156	90.29	119.952	129.345	126.001	115.697	41.6666	116.811	109.278	96.0909	108.136	140.354
HPODL_01350	Nuclear and cytoplasmic polyadenylated RNA-binding protein PUB1	XP_013933331.1	1869.27	1961.52	2450.09	2484.61	1893.52	1944.37	2456.85	2547.33	2433.36	2651.99	1204.11	2420	2069.08	1789.27	3009.08	2784.49
HPODL_01351	peptidyl-prolyl isomerase H (cyclophilin H)	XP_013933332.1	33.3078	38.0763	45.4538	41.1708	31.6732	25.7744	38.4057	31.4536	40.7997	37.8631	19.9679	45.8659	27.5928	27.5464	42.5105	38.4358
HPODL_01352	hypothetical protein HPODL_01352	XP_013933333.1	7777.26	9219.39	7258.49	7499.88	7323.35	5995.73	5969.26	6234.12	9282.52	8949.77	5662.75	8006.94	6320.56	6266.49	5819.43	5550.33
HPODL_01353	Essential component of the Sorting and Assembly Machinery of the mitochondrial outer membrane	XP_013933334.1	296.468	343.702	191.734	191.647	176.281	163.085	136.43	129.522	449.735	413.449	92.8025	199.184	174.993	157.281	142.775	131.372
HPODL_01354	Amidophosphoribosyltransferase	XP_013933335.1	901.573	1156.58	850.414	899.957	927.674	760.311	717.703	704.31	1672.66	1477.3	547.725	903.679	908.813	775.116	719.506	763.854
HPODL_01355	hypothetical protein HPODL_01355	XP_013933336.1	3.8458	4.48299	62.5732	69.9905	59.5448	47.0973	38.2228	32.4486	113.57	103.82	5.46013	66.3427	55.8961	46.2859	38.4015	39.9577
HPODL_01356	Transcription initiation factor IIE subunit beta	XP_013933337.1	10.4164	9.75978	76.5602	80.8511	122.713	100.245	87.1507	83.8449	65.6207	64.1421	15.0765	74.8628	97.7563	87.0483	98.0198	106.076
HPODL_01357	Mitochondrial import inner membrane translocase subunit TIM50	XP_013933338.1	897.294	1047.82	2591.58	2761.69	2541.22	2114.38	2244.43	2268.39	3832.56	3579.26	1162.69	2864.37	2508.19	2384.99	2200.64	2547.48
HPODL_01358	hypothetical protein HPODL_01358	XP_013933339.1	9711.71	12178.1	20373.8	20652.5	19427	17076.5	12735.8	12114.1	18462.9	19817.3	9420.88	21282.8	18539.6	16947.8	10761.1	12096.6
HPODL_01359	putative casein kinase I	XP_013933340.1	1990.38	2335.61	4757.77	5199.18	5955.96	5799.23	6477.34	6217.48	3205.01	3121.63	2126.35	4867	5516.89	5712.7	6454.59	6523.03
HPODL_01360	hypothetical protein HPODL_01360	XP_013933341.1	195.884	305.191	1712.95	1985.8	3356.26	3419.27	1390.14	1575.32	2033.25	2154.32	540.498	1539.63	2660.18	2330.21	977.334	1055.98
HPODL_01361	37S ribosomal protein S23, mitochondrial	XP_013933342.1	530.609	752.206	1370.65	1424.84	1157.82	1057.29	989.927	989.801	2492.06	2329.37	597.121	1705.41	1343.35	1192.99	1242.38	1203.31
HPODL_01362	mRNA-capping enzyme subunit alpha	XP_013933343.1	183.186	200.094	661.999	647.885	513.783	421.415	367.395	341.585	726.661	720.472	176.489	688.979	509.013	459.177	287.121	313.874
HPODL_01363	putative snt2p-like dna binding protein	XP_013933344.1	80.3258	81.5913	138.397	137.445	68.2287	56.2716	120.22	127.08	135.48	107.338	60.0553	128.224	62.8284	88.4463	114.882	110.859
HPODL_01364	SANT domain-containing protein 2	XP_013933345.1	48.9449	51.1024	92.0246	92.4493	85.2236	62.8271	92.7066	94.1433	92.7363	100.845	44.1885	93.7359	89.4707	81.3812	81.4414	85.3972
HPODL_01365	Protein CBP3, mitochondrial	XP_013933347.1	20.0691	31.419	125.124	128.497	199.097	192.251	151.382	158.58	129.992	121.107	38.3974	137.435	179.975	176.348	119.824	145.946
HPODL_01366	Imitation switch two complex protein 1	XP_013933348.1	111.258	122.012	218.22	226.502	201.435	169.535	201.559	187.09	398.509	371.851	44.82	207.319	197.444	194.702	182.312	186.935
HPODL_01367	Protein SCO1, mitochondrial	XP_013933349.1	50.8348	66.8061	125.836	133.853	102.011	97.0986	80.9153	84.8449	169.945	153.051	97.7824	206.633	159.779	148.919	154.835	166.774
HPODL_01368	putative GTP-binding protein OLA1	XP_013933350.1	2681.42	3117.22	6443.91	6465.49	6090.2	5768.26	6811.46	7028.95	9001.42	8917.18	2297.12	6064.48	5953.99	5965.69	7451.05	7708.09
HPODL_01369	Splicing factor U2AF-associated protein 2	XP_013933351.1	237.394	325.584	3608.07	3573.92	3201.96	2825.44	1930.98	1896.33	2475.87	2651.78	723.436	3625.16	3596.88	3372.66	1879.76	1921.43
HPODL_01370	NADPH-dependent D-xylose reductase	XP_013933352.1	770.03	970.487	2636.83	2751.92	2425.3	2108.68	1383.21	1327.47	784.939	924.069	2135.04	2676.27	2452.88	2456.98	1194.93	1183.04
HPODL_01371	hydrolase NIT3	XP_013933353.1	62.4318	76.6588	207.392	213.395	249.9	208.053	208.056	202.61	113.196	112.411	123.357	225.851	235.421	227.352	187.717	209.349
HPODL_01372	hypothetical protein HPODL_01372	XP_013933354.1	9.52402	13.0282	56.428	61.2074	74.7258	60.5471	83.8884	78.0967	28.2251	28.7457	25.8787	60.6157	74.8936	64.9958	70.7318	89.7492
HPODL_01373	hypothetical protein HPODL_01373	XP_013933355.1	216.152	174.011	633.648	646.157	649.983	680.996	683.32	658.511	213.222	231.213	253.156	512.271	635.4	659.265	425.26	585.005
HPODL_01374	putative 2-oxoglutarate-dependent dioxygenase	XP_013933356.1	1.67154	3.0676	19.7171	25.3914	37.6649	31.7332	24.5598	24.5751	17.0177	15.5974	4.64199	21.874	30.4709	29.4958	21.866	24.8195
HPODL_01375	54S ribosomal protein L10, mitochondrial	XP_013933357.1	51.5841	64.6213	133.474	148.189	133.415	116.688	71.4529	73.6952	198.689	192.482	67.4197	165.813	148.065	128.758	85.7936	92.4485
HPODL_01376	GTP-binding protein RHO3	XP_013933358.1	65.713	90.1517	184.144	183.607	157.064	148.986	81.4089	78.8654	168.893	166.796	62.7639	158.55	130.868	126.817	57.2929	71.512
HPODL_01377	hypothetical protein HPODL_01377	XP_013933359.1	28.3034	28.2116	31.584	33.7438	37.5531	32.57	42.6735	41.9422	22.6673	20.0799	22.5669	31.4799	28.1818	31.3777	42.5191	39.7983
HPODL_01378	Protein ATP11, mitochondrial	XP_013933360.1	13.2674	14.045	49.1409	52.6214	54.9219	43.006	39.2535	36.6977	81.0103	75.3958	13.6735	57.8096	55.2123	45.7939	39.4944	37.6919
HPODL_01379	Prephenate dehydratase, catalyzes the conversion of prephanate to phenylpyruvate	XP_013933361.1	1456.57	2241.31	8935.46	9645.57	16354.4	13958.7	14489.5	13386.1	8072.63	8211.32	2522.32	9007.46	12503	11890.4	15216.8	15134.4
HPODL_01380	Protein PRY1	XP_013933362.1	704.168	647.684	320.218	318.274	213.753	253.354	164	172.074	291.001	286.878	604.898	253.026	186.831	171.701	399.005	388.378
HPODL_01381	hypothetical protein HPODL_01381	XP_013933363.1	1098.98	1019.04	1725.02	1852.64	2752.76	2498.3	2302.29	2209.62	1303.08	1274.55	1096.13	1768.35	2375.65	2323.22	1816.1	1771.41
HPODL_01382	alpha 1,6-mannosyltransferase	XP_013933364.1	798.488	848.949	1512.08	1561.16	1707.9	1648.07	1545.83	1526.13	1799.23	1675.78	456.358	1357.81	1548.26	1569.19	1555.87	1559.12
HPODL_01383	hypothetical protein HPODL_01383	XP_013933365.1	95.8426	121.299	187.82	207.471	242.463	192.908	231.534	252.781	159.439	151.81	69.1837	197.011	227.614	221.424	257.575	266.293
HPODL_01384	hypothetical protein HPODL_01384	XP_013933366.1	33.402	34.5264	222.518	233.791	207.062	185.243	264.464	254.574	106.067	107.969	79.4443	230.703	217.197	210.381	273.184	274.985
HPODL_01385	ABC-type multidrug transport system	XP_013933367.1	4.90339	6.20779	44.154	46.6837	55.6274	55.3047	39.1006	39.2002	32.5102	33.5356	15.741	46.034	53.045	50.4565	37.4428	40.7045
HPODL_01386	Peroxisomal membrane protein PEX22	XP_013933368.1	26.4794	34.4295	143.008	163.148	366.071	300.783	216.005	229.308	105.631	102.992	47.0422	136.909	253.344	226.219	198.038	224.671
HPODL_01387	Ferric reductase and cupric reductase	XP_013933369.1	179.99	254.349	22.3666	27.579	82.5957	68.4223	50.4064	51.8717	164.694	166.814	26.3061	35.2153	56.0135	53.5533	73.2715	92.6862
HPODL_01388	4-hydroxyphenylpyruvate dioxygenase	XP_013933370.1	447.476	490.952	2561.65	2648.69	3500.07	2462.95	1725.08	1793.24	705.103	733.844	940.674	1726.31	2198.82	2223.46	653.255	999.52
HPODL_01389	hypothetical protein HPODL_01389	XP_013933371.1	102.782	116.372	11276.1	11347.7	15702.3	17070.1	12603.9	13014.9	73.3621	73.1062	6172.14	4640.3	7875.32	9362.01	4296.63	6186.88
HPODL_01390	hypothetical protein HPODL_01390	XP_013933372.1	756.298	845.695	1074.33	1135.45	1589.14	1275.95	1790.78	1729.52	997.561	937.7	619.494	1131.61	1270.8	1332.41	1948.85	1904.65
HPODL_01391	Protein RER1	XP_013933373.1	68.0731	86.5345	157.807	155.822	237.882	232.073	216.122	218.907	185.061	177.838	57.2766	143.409	178.132	167.812	174.288	186.872
HPODL_01392	hypothetical protein HPODL_01392	XP_013933374.1	61.2173	68.7405	150.176	145.156	404.56	432.737	579.545	642.049	77.6309	81.3047	71.7944	92.5899	203.429	241.641	216.034	318.175
HPODL_01393	putative secreted protein	XP_013933375.1	42.1726	52.3937	173.848	159.544	164.603	146.848	153.354	144.98	115.876	123.304	146.629	187.041	169.311	176.028	165.024	150.473
HPODL_01394	Eukaryotic translation initiation factor 4E	XP_013933376.1	120.92	159.795	461.64	479.467	666.84	615.78	463.123	431.963	506.791	495.968	171.093	413.529	617.89	573.557	485.255	536.415
HPODL_01395	Pre-mRNA-splicing factor 38A	XP_013933377.1	16.5706	20.6866	46.6327	46.0374	56.4601	60.5189	46.5995	50.424	40.8566	42.0596	21.4764	39.9125	47.5158	54.4609	30.8426	33.2021
HPODL_01396	small nuclear ribonucleoprotein Sm D1	XP_013933378.1	25.1586	34.5048	67.9464	71.1548	78.1506	63.8186	59.4023	59.1716	75.3625	72.795	32.3124	62.1956	62.6131	66.5582	52.9291	50.3146
HPODL_01397	Enoyl reductase that catalyzes the last step in each cycle of very long chain fatty acid elongation	XP_013933379.1	136.504	170.729	279.584	280.526	560.907	569.891	571.943	623.263	211.109	210.73	167.339	262.244	477.583	502.95	408.111	433.145
HPODL_01398	Low affinity vacuolar membrane localized monovalent cation/H+ antiporter	XP_013933380.1	202.305	196.423	223.72	243.486	234.838	218.945	223.968	227.527	174.414	171.142	169.789	230.076	222.931	234.587	206.315	201.341
HPODL_01399	Acetylornithine aminotransferase, mitochondrial	XP_013933381.1	1961.65	1886.02	917.901	1003.77	984.678	908.177	712.29	796.154	1738.22	1662.43	1040.46	1044	1007.44	931.125	707.825	735.219
HPODL_01400	mitochondrial 54S ribosomal protein YmL25	XP_013933382.1	24.989	22.7134	82.3111	78.0842	82.7296	82.5705	49.7169	50.2723	128.106	121.091	40.9303	101.198	92.7202	86.2796	74.0216	79.3063
HPODL_01401	mitochondrial 37S ribosomal protein RSM25	XP_013933383.1	12.1206	16.9841	131.422	150.143	140.992	113.046	93.0189	89.6631	196.519	177.398	26.5316	157.67	146.076	123.909	140.741	162.829
HPODL_01402	Nucleolar protein, component of the small subunit (SSU) processome containing the U3 snoRNA	XP_013933384.1	215.743	247.297	102.467	115.357	122.795	102.667	117.004	122.662	200.252	179.966	49.3293	101.009	129.043	119.368	79.7629	95.2039
HPODL_01403	Protein GMH1	XP_013933385.1	36.7436	48.8782	56.893	53.7934	63.6627	60.6631	54.8465	52.7939	58.8153	56.5376	26.243	52.7743	56.691	59.5616	51.015	53.6507
HPODL_01404	Protein krueppel	XP_013933387.1	26.7329	34.2559	128.531	123.857	154.952	142.99	136.658	131.004	71.5821	69.9471	57.1327	103.466	130.206	122.152	116.587	117.907
HPODL_01405	putative secreted protein	XP_013933388.1	195.128	212.194	2547.22	2573.75	6275.93	6691.11	7576.45	7302.55	275.998	280.347	812.525	1853.7	4196.68	4346.89	7564.31	7015.17
HPODL_01406	hypothetical protein HPODL_01406	XP_013933389.1	0.103843	0.305573	73.9459	73.7909	318.727	343.146	109.584	105.596	14.5551	16.2025	13.6666	82.1974	280.097	237.201	118.895	112.084
HPODL_01407	hypothetical protein HPODL_01407	XP_013933390.1	118.172	122.609	46.2079	49.5759	25.0937	18.6142	36.0177	38.4391	214.836	208.552	31.7023	59.7611	18.1145	20.2984	39.2059	33.5621
HPODL_01408	hypothetical protein HPODL_01408	XP_013933391.1	223.899	276.574	676.918	674.3	724.146	585.169	529.867	546.773	526.914	491.303	204.026	568.2	576.617	547.631	424.42	475.122
HPODL_01409	CPS1 Vacuolar carboxypeptidase yscS	XP_013933393.1	2621.55	2564.56	5322.9	5512.39	5255.9	5460.69	4705.73	4896.59	1727.24	1841.52	4251.36	4395.36	4403.95	4642.34	4279.45	3895.44
HPODL_01410	ER lumen protein retaining receptor	XP_013933395.1	126.572	133.283	141.85	173.259	410.164	357.812	370.405	403.97	140.684	131.791	90.2309	143.435	249.313	247.471	236.806	263.173
HPODL_01411	hypothetical protein HPODL_01411	XP_013933396.1	82.5449	83.8708	167.252	167.189	224.536	205.157	232.619	219.753	139.647	142.743	66.8298	131.273	148.934	145.542	206.291	242.415
HPODL_01412	Superoxide dismutase	XP_013933397.1	1406.55	1821.07	1677.45	1662.6	2923.04	3254.25	5492.98	5557.75	1579.11	1698.93	1451.81	1714.61	2775.21	2908.25	7021.59	7120.65
HPODL_01413	hypothetical protein HPODL_01413	XP_013933398.1	32.6703	33.6555	59.3182	57.2786	66.2116	60.2719	63.0999	62.9025	55.4069	55.2974	44.2548	69.6239	70.6663	68.0045	70.3109	69.2867
HPODL_01414	Superoxide dismutase	XP_013933399.1	28.2105	34.524	76.0095	74.8841	59.4274	60.3234	39.8182	40.6152	124.35	126.983	44.6225	85.2043	72.2239	69.8119	47.1982	48.1967
HPODL_01415	hypothetical protein HPODL_01415	XP_013933400.1	2.16967	2.07498	30.7212	33.5392	44.0055	42.2426	22.3743	20.7516	29.8421	27.4344	4.72332	28.6593	30.3167	26.1776	16.9076	20.743
HPODL_01416	hypothetical protein HPODL_01416	XP_013933401.1	2.37978	3.11237	29.2874	32.6915	37.3595	36.2528	28.302	28.0233	23.8797	26.1748	6.22357	33.0211	33.8237	29.086	24.2921	26.7034
HPODL_01417	CTP synthase	XP_013933402.1	1708.68	1684.66	588.592	598.935	658.751	535.735	478.6	501.906	1244.71	1166.48	386.63	549.383	589.013	524.703	444.134	510.637
HPODL_01418	CTP-dependent diacylglycerol kinase 1	XP_013933403.1	92.9154	109.848	122.945	135.052	175.373	187.999	145.04	154.091	152.551	146.948	46.0442	111.777	152.157	154.953	112.673	119.456
HPODL_01419	Protein required for ubiquinone (coenzyme Q) biosynthesis and for respiratory growth	XP_013933404.1	101.862	95.027	172.922	187.788	245.105	196.376	255.175	246.989	99.0604	95.4354	75.1401	157.661	198.035	197.864	238.085	236.118
HPODL_01420	serine/threonine-protein kinase COQ8, mitochondrial	XP_013933405.1	189.569	225.444	638.394	660.872	728.478	600.741	608.849	557.012	545.119	548.83	245.026	684.991	640.66	614.312	675.463	643.766
HPODL_01421	Pre-mRNA-splicing factor ATP-dependent RNA helicase PRP43	XP_013933406.1	222.085	221.872	183.627	204.464	173.533	147.079	122.34	135.678	327.194	286.826	85.7166	194.943	172.08	169.392	121.869	129.352
HPODL_01422	Pyruvate dehydrogenase E1 component subunit beta, mitochondrial	XP_013933407.1	31724.2	38623	25042.2	25764.6	26422.6	26271.2	20269	20478.1	35056.8	34491	25279.9	24822	23621.3	22763.6	18375.1	17869.9
HPODL_01423	hypothetical protein HPODL_01423	XP_013933408.1	1183.47	1393.01	10345.4	9771.09	16441.4	18645.5	10436.2	11932.4	1388.84	2074.78	5404.98	9421.81	11915.3	13586.4	7273.22	6235.55
HPODL_01424	Cell division control protein 31	XP_013933409.1	1.54823	3.70545	74.123	80.5259	69.1198	74.9144	34.0392	27.8817	69.8553	75.0763	12.0111	74.8784	70.2124	58.0569	32.173	33.0816
HPODL_01425	CAP-Gly domain-containing linker protein 1	XP_013933410.1	27.3108	26.6651	145.908	149.5	100.662	88.8587	81.5432	82.0634	123.964	111.094	29.5157	162.632	106.739	97.9064	93.6957	77.6606
HPODL_01426	Phosphatidylinositol N-acetylglucosaminyltransferase gpi3 subunit	XP_013933411.1	327.729	399.844	561.769	610.961	657.753	592.461	505.76	526.628	464.875	449.978	256.736	483.901	470.976	476.136	444.883	489.33
HPODL_01427	hypothetical protein HPODL_01427	XP_013933412.1	213.069	222.722	298.904	302.584	235.632	206.092	244.771	241.156	297.101	293.113	128.982	288.202	223.861	227.477	247.837	254.55
HPODL_01428	Protein MKT1	XP_013933413.1	493.351	486.968	393.406	422.01	339.138	335.424	290.888	270.019	406.081	371.54	210.714	352.763	288.875	294.629	240.859	246.098
HPODL_01429	Conserved hypothetical secreted protein	XP_013933414.1	109.587	100.21	85.2032	94.8489	177.303	166.084	150.866	163.939	98.4438	99.5513	58.5742	89.6044	127.176	125.164	144.818	153.208
HPODL_01430	hypothetical protein HPODL_01430	XP_013933415.1	4.00558	3.28606	28.9005	30.2788	33.8223	30.1589	24.3013	22.613	28.2629	29.4299	5.33291	27.3827	28.3391	22.9507	20.9381	21.8153
HPODL_01431	hypothetical protein HPODL_01431	XP_013933416.1	594.768	726.268	1788.2	1889.21	2009.51	1788.7	1338.69	1339.28	2306.05	2090.74	654.603	2074.72	2176.42	1975.71	1588.72	1766.44
HPODL_01433	phospholipid-translocating ATPase	XP_013933417.1	92.6351	95.3287	299.844	308.511	336.387	315.532	597.8	564.235	105.395	97.1607	112.908	217.701	252.623	274.608	455.942	466.401
HPODL_01434	hypothetical protein HPODL_01434	XP_013933418.1	82.5069	151.832	1722.56	1756.1	4658.41	4561.05	3178.89	3349.56	425.246	464.001	917.829	1550	3743.74	3751.51	2768.62	2882.14
HPODL_01435	60S ribosomal protein L15-B	XP_013933419.1	370.634	394.306	1607.17	1676.47	1363.67	1257.61	1435.59	1451.56	3446.98	3424.79	491.825	1651.19	1456.22	1368.2	1408.85	1637.96
HPODL_01436	bifunctional purine biosynthesis protein ADE17	XP_013933420.1	7803.9	8018.65	3118.5	3138.09	3040.06	3159.88	2944	3079.08	4473.53	4227.43	4316.26	3132.57	3048.13	3170.22	2738.85	2792.32
HPODL_01437	1,3-beta-glucan synthase component GSC2	XP_013933421.1	2003.1	1678.62	1122.15	1199.42	1353.19	1379.65	1594	1623.27	883.673	848.883	1229.79	1042.78	1285.44	1316.61	1439.44	1436.33
HPODL_01438	Nuclear cap-binding protein complex subunit 1	XP_013933422.1	479.043	424.196	249.402	246.349	230.739	212.267	267.237	281.193	285.353	295.954	268.85	234.019	192.83	197.948	231.813	230.685
HPODL_01439	putative steroid-binding protein 3	XP_013933423.1	82.7216	68.3805	168.637	165.489	79.7104	79.037	97.5966	90.5408	143.179	142.421	90.0413	177.879	119.953	110.448	92.9378	90.54
HPODL_01440	hypothetical protein HPODL_01440	XP_013933425.1	40.5058	48.1592	115.661	109.768	220.722	192.745	158.872	153.499	83.4155	82.9943	56.5342	106.157	183.155	182.237	152.581	146.958
HPODL_01441	putative secreted protein	XP_013933426.1	14.6799	12.9745	14.5469	14.9092	21.8594	20.0293	29.361	28.2433	9.24904	8.91203	15.8608	15.5513	21.2855	27.3987	29.1984	28.072
HPODL_01442	Subunit beta1 of the nascent polypeptide-associated complex (NAC) involved in protein targeting	XP_013933427.1	187.903	233.443	715.815	686.233	545.942	600.824	455.895	455.606	1158.99	1152.36	421.875	682.346	681.616	698.004	468.542	509.381
HPODL_01443	Transcriptional regulator MET32	XP_013933428.1	55.27	54.6046	55.7273	58.0901	49.7163	36.9403	46.0539	41.9293	76.5289	72.6718	52.3715	61.6456	39.7471	40.4362	41.1113	40.7419
HPODL_01444	Adenylosuccinate synthetase	XP_013933429.1	15030.7	17514.4	8613.08	8660.74	3108.73	2933.36	1618.54	1693.55	19464.4	18821.9	8230.7	10406.9	4737.78	3953.05	1597.91	1697.78
HPODL_01445	ATP-dependent RNA helicase HAS1	XP_013933431.1	194.008	268.775	413.139	470.181	389.188	289.599	297.867	311.65	1025.21	899.378	119.537	435.273	396.263	354.198	280.531	343.976
HPODL_01446	GTP cyclohydrolase 1	XP_013933432.1	57.4477	62.8007	66.7291	68.8854	56.8105	54.4426	39.0252	38.69	99.6554	99.4973	54.0498	69.7549	60.4384	54.5874	33.9517	37.2482
HPODL_01447	ceramide glucosyltransferase	XP_013933433.1	582.15	562.56	200.234	238.205	259.258	213.831	229.517	211.997	381.017	341.771	360.925	238.224	287.289	235.034	240.338	221.383
HPODL_01448	non-specific polyamine oxidase	XP_013933434.1	1808.62	1932.78	1775.96	1806.25	1410.04	1418.45	1616.33	1587.49	1316.42	1521.07	2031.3	1871	1422.84	1527.73	1467.15	1380.55
HPODL_01449	UDP-N-acetylglucosamine pyrophosphorylase	XP_013933435.1	469.214	461.359	332.333	315.404	195.006	150.356	113.369	106.84	714.312	718.857	185.421	357.296	213.348	180.055	72.7016	68.9304
HPODL_01450	Glycogen phosphorylase 1	XP_013933436.1	166.244	221.412	2685.81	2917.96	3042.53	2981.48	3562.23	3438.76	260.111	297.07	1557.92	2738.78	2905.91	2849.16	4176.97	3755.19
HPODL_01451	hypothetical protein HPODL_01451	XP_013933437.1	13.7565	18.3551	98.9584	102.667	106.468	93.0202	89.7116	101.456	15.5762	18.3981	45.9423	70.1581	98.668	102.645	101.17	107.36
HPODL_01452	hypothetical protein HPODL_01452	XP_013933438.1	35.9881	47.9029	114.739	102.429	160.6	176.061	148.028	143.56	79.8931	82.8416	47.4819	79.8923	127.468	132.396	97.7921	98.3757
HPODL_01454	Vacuolar protein sorting-associated protein 64	XP_013933440.1	125.188	113.144	457.368	445.819	493.096	430.652	553.524	547.017	221.265	239.992	160.471	383.013	385.842	349.654	419.925	409.546
HPODL_01455	DNA topoisomerase 3	XP_013933441.1	65.6179	59.5891	70.875	82.7864	37.8973	41.6968	42.8075	37.3819	80.7865	79.9571	37.6386	86.6857	42.0877	33.9424	48.7355	44.2787
HPODL_01457	Protein ARV1	XP_013933442.1	703.654	690.2	1422.25	1271.08	2658.87	3197.49	2732.92	2928.77	1007.93	788.602	410.142	1042.75	2133.96	2267.06	1844.24	1860.72
HPODL_01458	hypothetical protein HPODL_01458	XP_013933443.1	191.949	163.299	102.953	96.6785	93.7007	98.8915	83.6793	71.6554	89.2987	88.3527	120.582	80.6551	86.7179	87.9746	64.5837	56.7959
HPODL_01459	hypothetical protein HPODL_01459	XP_013933444.1	468.562	456.023	269.324	269.234	293.085	296.391	325.915	330.626	395.891	365.936	232.14	315.427	326.561	332.258	365.896	329.241
HPODL_01460	Transcriptional regulatory protein UME6	XP_013933445.1	82.5984	81.9992	221.906	206.645	269.568	221.793	192.951	221.969	149.258	137.215	64.9257	182.895	235.93	219.487	187.139	189.554
HPODL_01461	2-dehydropantoate 2-reductase (Ketopantoate reductase) (KPA reductase) (KPR)	XP_013933446.1	873.944	1026.54	1645.93	1675.37	1394.65	1412.17	1379.81	1325.29	1916.6	1740.9	598.872	1524.06	1145.8	1240.64	1192.37	1206.39
HPODL_01462	hypothetical protein HPODL_01462	XP_013933447.1	1177.92	1020.51	522.548	553.668	321.422	270.225	247.719	231.509	1364.82	1176.17	494.353	717.535	427.492	397.09	290.964	322.919
HPODL_01463	hypothetical protein HPODL_01463	XP_013933448.1	515.087	446.476	725.042	728.191	863.181	702.81	599.358	639.574	501.774	468.498	417.288	511.973	629.527	607.061	489.977	515.475
HPODL_01464	Acyl-CoA desaturase 1	XP_013933450.1	6193.53	6065.34	11152.7	11419	11593.8	8664.98	9826.45	9626.54	5379.13	5609.42	8320.95	9736.9	9801.11	9518.56	12062.1	9513.34
HPODL_01465	hypothetical protein HPODL_01465	XP_013933451.1	451.115	449.426	379.238	386.123	236.508	293.156	120.801	128.983	319.929	276.803	279.659	317.272	208.748	208.542	67.8913	70.6077
HPODL_01466	Mitochondrial nuclease	XP_013933452.1	50.2645	55.714	39.443	41.2507	21.8833	25.2243	30.2926	31.4637	70.2695	65.9972	46.8992	43.5302	32.8457	36.0685	30.3373	32.9458
HPODL_01467	hypothetical protein HPODL_01467	XP_013933453.1	76.5082	78.9656	131.687	148.764	139.49	122.834	129.348	112.488	122.128	118.114	54.0498	135.959	126.57	107.692	95.4174	96.1547
HPODL_01468	Nucleolar protein 58	XP_013933454.1	2157.86	2259.17	2990.86	2782.7	2098.6	1879.95	1825.69	1878.04	5275.49	4884.25	1831.48	3125.9	2626.81	2562.42	1847.12	2009.77
HPODL_01469	Protein STB2	XP_013933455.1	95.4486	88.9315	184.228	186.537	191.452	184.997	230.692	240.802	81.3574	83.7646	103.806	159.493	174.529	168.671	239.254	240.258
HPODL_01470	V-type proton ATPase subunit a, vacuolar isoform	XP_013933456.1	254.082	259.458	246.824	255.918	146.713	140.907	170.97	170.369	253.385	237.604	229.56	266.985	157.851	172.929	190.993	172.092
HPODL_01471	Mitotic exit network regulator, forms GTPase-activating Bfa1p-Bub2p complex	XP_013933457.1	87.7315	71.9548	52.3298	57.8788	30.6918	27.6448	22.7792	23.3049	43.1964	41.8836	91.4726	55.0747	30.5963	30.1591	19.3001	16.7277
HPODL_01472	Splicing factor U2af large subunit A	XP_013933458.1	473.782	418.135	408.812	369.837	240.929	212.267	222.417	219.02	427.974	437.507	375.215	398.678	266.029	265.154	246.753	213.016
HPODL_01473	Molecular chaperone of the endoplasmic reticulum lumen	XP_013933459.1	391.09	312.665	249.239	263.191	113.95	127.95	166.076	168.833	448.559	425.673	275.825	302.765	152.34	172.188	211.121	200.242
HPODL_01474	hypothetical protein HPODL_01474	XP_013933460.1	300.24	224.464	386.727	389.238	279.738	231.08	371.624	375.3	323.382	337.034	444.409	441.896	299.935	291.519	373.457	302.991
HPODL_01475	Nuclear fusion protein KAR5	XP_013933461.1	43.3205	45.2634	25.8924	15.9811	5.39948	5.27008	17.3508	37.5956	21.551	11.5571	16.7741	21.4315	2.49855	10.2659	46.5502	31.0304
HPODL_01476	Protein PNS1	XP_013933462.1	942.923	841.314	768.614	755.756	844.663	820.637	1111.77	1089.93	480.042	465.115	1614.7	846.187	878.052	954.219	926.628	851.421
HPODL_01477	Small nuclear ribonucleoprotein E	XP_013933463.1	56.8022	43.3914	56.9107	54.1867	32.8451	34.0919	33.5873	32.1278	75.3498	72.0012	84.5684	59.1821	36.3667	40.7512	19.4841	22.1886
HPODL_01478	Nuclear import receptor	XP_013933464.1	235.369	196.154	128.58	122.087	80.061	69.0482	94.8126	85.0992	145.914	150.998	191.006	132.477	76.0908	74.6177	90.0729	74.3705
HPODL_01480	Outer mitochondrial carnitine acetyltransferase, minor ethanol-inducible enzyme	XP_013933466.1	466.691	369.372	2013.06	1813.97	1536.92	1812.17	3947.36	3820.37	189.304	219.136	2728.9	1796.95	1924.06	2053.23	7601.19	7857.23
HPODL_01481	Pre-mRNA branch site p14-like protein	XP_013933467.1	3.59352	4.22977	36.7389	35.6566	44.8693	47.816	24.9297	23.2896	31.523	29.1197	14.7768	39.1114	47.0341	39.8846	16.6751	18.6579
HPODL_01482	hypothetical protein HPODL_01482	XP_013933468.1	220.4	194.524	117.253	108.368	88.7736	77.446	83.7867	93.8763	113.147	100.663	182.254	126.007	90.8816	89.2912	56.7339	55.8614
HPODL_01483	hypothetical protein HPODL_01483	XP_013933469.1	63.1696	57.5849	70.1609	67.4535	50.0887	45.4285	57.3387	53.8936	72.9448	70.6881	52.6666	73.7264	54.0581	61.0018	56.0764	48.902
HPODL_01484	Plasma membrane associated protein phosphatase involved in the general stress response	XP_013933470.1	7270.9	7646.22	4749.84	4905.96	5561	4593.7	3304.96	3300.23	6465.54	6476.04	4564.89	4735.87	4157.01	4154.02	2562.95	2427.74
HPODL_01485	Thioredoxin-1	XP_013933471.1	475.666	663.948	765.4	747.978	1505.29	1594.67	1195.58	1311.93	780.507	800.281	551.555	594.328	1128.79	1187.37	917.019	921.906
HPODL_01486	Nuclear GTP-binding protein NUG1	XP_013933472.1	662.611	626.98	680.26	639.659	478.143	418.773	399.676	418.947	1765.5	1569.19	396.687	745.368	559.536	583.177	368.646	412.933
HPODL_01487	Apyrase with wide substrate specificity	XP_013933473.1	145.857	133.207	295.676	277.879	192.003	184.882	275.7	248.273	214.335	217.036	193.926	332.583	189.903	204.323	250.524	228.941
HPODL_01488	Translation machinery-associated protein 20	XP_013933474.1	48.0222	56.6981	105.139	99.177	107.543	124.64	125.145	127.349	99.7807	93.1764	101.511	107.332	112.139	114.74	123.099	121.196
HPODL_01489	alpha 1,6-mannosyltransferase	XP_013933475.1	1397.7	1314.89	1469.01	1449.37	1331.21	1204.09	1224.23	1179.15	2085.69	2125.49	937.536	1382.44	1219.82	1160.49	1101.49	1081.59
HPODL_01490	54S ribosomal protein L9, mitochondrial	XP_013933476.1	65.287	58.7571	81.5172	86.0459	63.6234	49.1574	54.2122	54.4849	148.839	139.69	107.587	116.388	74.9991	69.2648	73.3799	74.7511
HPODL_01491	hypothetical protein HPODL_01491	XP_013933477.1	53.0468	47.7368	116.443	116.489	94.2801	92.5255	93.7341	90.3648	69.0666	65.5215	139.556	124.06	109.318	110.648	82.3028	80.7757
HPODL_01492	54S ribosomal protein L6, mitochondrial	XP_013933478.1	37.5172	37.57	71.3874	70.0053	48.6581	53.8208	35.3587	37.4369	95.0193	92.4653	92.5061	94.0512	72.0611	66.9112	51.3099	48.379
HPODL_01493	U3 small nucleolar ribonucleoprotein IMP3	XP_013933479.1	6.47755	5.32337	52.2513	51.5564	53.4775	56.0603	40.9156	37.6625	64.3229	56.8824	20.0377	49.9452	60.4848	51.8159	35.0852	40.962
HPODL_01494	hypothetical protein HPODL_01494	XP_013933480.1	33.5849	34.9596	170.808	161.324	280.12	278.767	413.374	402.07	42.0271	44.4595	144.15	143.406	224.881	242.379	368.469	331.968
HPODL_01495	putative fatty aldehyde dehydrogenase	XP_013933481.1	405.669	424.544	571.429	597.269	569.871	471.308	542.733	532.384	303.656	306.316	865.429	672.241	547.177	582.442	539.724	456.081
HPODL_01496	Mediator of RNA polymerase II transcription subunit 11	XP_013933482.1	32.389	31.8304	77.8122	74.0891	68.5872	69.8316	71.1845	69.9103	79.6575	70.2992	69.4313	87.6849	80.3992	74.5043	71.4678	65.0503
HPODL_01497	Guanine nucleotide-binding protein subunit beta-like protein	XP_013933483.1	6250.57	5950.59	1185.01	1064.31	716.974	801.864	1046.66	1051.46	2598.01	2686.87	2304.87	1193.52	892.601	900.8	895.229	910.17
HPODL_01498	hypothetical protein HPODL_01498	XP_013933484.1	190.64	162.832	318.019	336.797	291.678	240.236	418.762	369.956	269.088	277.888	247.463	375.134	355.186	357.146	497.522	429.89
HPODL_01499	ATP-dependent DNA helicase 2 subunit 2	XP_013933485.1	114.345	103.18	130.922	126.685	96.0731	103.288	119.803	108.994	110.459	106.545	178.186	145.802	127.797	137.405	121.099	119.715
HPODL_01500	Actin-interacting protein	XP_013933486.1	927.732	892.203	526.57	491.311	281.096	305.47	387.728	350.015	623.785	638.332	804.351	553.237	316.75	358.244	374.976	331.601
HPODL_01501	U3 small nucleolar RNA-associated protein 11	XP_013933487.1	15.3046	11.8025	37.6286	35.9902	35.6539	25.3982	31.6542	28.3248	54.7988	49.5911	21.3588	45.2201	36.2639	33.0005	30.0788	27.2955
HPODL_01502	Malate dehydrogenase, cytoplasmic	XP_013933488.1	171.291	183.686	256.741	264.785	208.22	201.817	238.734	220.178	144.179	188.777	470.881	406.109	296.831	282.314	242.431	244.154
HPODL_01503	hypothetical protein HPODL_01503	XP_013933489.1	61.3649	52.0338	29.6643	23.8401	22.7682	31.0277	40.493	40.8789	31.9347	44.7269	60.2777	38.9211	17.0957	26.9532	21.0877	20.1994
HPODL_01504	C-8 sterol isomerase	XP_013933490.1	213.925	226.584	86.1497	89.1978	61.5496	69.8796	39.1698	37.9954	172.633	177.524	129.841	89.9279	57.4547	62.8934	23.3979	19.3828
HPODL_01505	hypothetical protein HPODL_01505	XP_013933491.1	89.177	91.5256	39.0156	35.0123	37.7783	39.4736	49.4865	47.043	37.8861	45.6971	95.1907	40.94	33.686	33.8492	33.1003	27.5426
HPODL_01506	6-phosphofructokinase subunit beta	XP_013933492.1	575.236	464.698	450.697	431.691	265.744	287.046	542.714	511.519	419.031	425.487	631.861	568.979	345.82	393.375	597.525	516.499
HPODL_01507	Pre-mRNA-splicing factor ATP-dependent RNA helicase-like protein cdc28	XP_013933493.1	24.8559	21.9726	51.1835	53.7004	34.9921	28.6203	35.4922	33.0076	49.4481	45.6379	34.4137	65.1776	39.6212	43.0803	30.4392	23.286
HPODL_01508	Uridine kinase	XP_013933494.1	610.606	578.894	516.458	495.007	459.994	475.064	594.079	628.851	688.492	645.399	478.978	560.66	523.503	539.971	686.736	637.167
HPODL_01509	putative transporter C3B8.04c	XP_013933495.1	398.212	297.578	129.088	124.511	80.0536	87.6155	106.9	99.7124	133.239	132.28	232.226	119.252	103.624	114.568	88.2279	69.3719
HPODL_01510	Mitochondrial import receptor subunit TOM40	XP_013933496.1	13016.4	13452.9	8657.3	8424.09	5222.45	5147.28	5999.03	5955.35	13363.3	12941.9	13177.9	10749.8	6734.48	6916.27	6734.7	6761.73
HPODL_01511	hypothetical protein HPODL_01511	XP_013933497.1	18.0257	12.5191	58.8729	57.7389	56.8769	44.3434	41.1726	34.2764	63.9627	61.9304	31.4841	66.6732	59.1646	46.3364	36.9775	38.352
HPODL_01512	hypothetical protein HPODL_01512	XP_013933498.1	455.416	380.606	583.8	522.134	348.418	353.301	514.789	464.113	368.629	445.838	539.796	542.553	366.367	361.329	498.048	444.806
HPODL_01513	Pyruvate kinase	XP_013933499.1	14149.1	13991.4	5847.12	5754.84	4142.54	3923.83	5249.76	5376.99	9952.19	9699.84	8730.24	6365.57	5298.82	5862.79	5702.87	5323.55
HPODL_01514	hypothetical protein HPODL_01514	XP_013933500.1	383.077	343.407	227.128	232.188	216.415	228.707	292.03	316.224	177.991	187.188	325.592	208.705	206.839	223.427	248.097	241.941
HPODL_01515	Autophagy-related protein 25	XP_013933501.1	274.991	297.446	1363.66	1486.24	579.544	570.925	264.117	281.967	1152.98	1162.31	303.797	1181.53	538.021	451.698	146.3	126.002
HPODL_01516	Aromatic/aminoadipate aminotransferase 1	XP_013933502.1	5016.89	4749.15	1938.82	1885.77	1124.89	834.781	354.727	349.639	2336.48	2363.59	2774.06	1971.33	1251.61	1167.32	326.421	290.746
HPODL_01517	Protein HIR1	XP_013933503.1	273.768	252.062	166.084	179.897	119.084	107.783	95.4009	94.5697	193.214	182.587	193.982	181.083	139.159	148.925	81.0801	82.2314
HPODL_01518	Pre-mRNA-splicing factor CWC24	XP_013933504.1	0.438475	0.552975	38.9217	35.2106	33.819	31.0222	20.3885	19.9355	39.957	39.2589	1.79753	40.4096	49.7456	44.9421	22.3055	31.5847
HPODL_01519	hypothetical protein HPODL_01519	XP_013933505.1	61.2711	93.9929	742.717	730.942	1238.61	1506.95	850.045	849.042	1572.07	1649.86	206.564	729.252	1427.42	1270.39	788.532	780.847
HPODL_01520	Transcriptional activator HAC1	XP_013933506.1	384.539	367.721	783.339	832.724	1061.06	916.808	1397.95	1410.17	824.576	816.436	403.257	743.436	759.334	680.706	1690.59	1483.71
HPODL_01521	Pre-mRNA-splicing factor 18	XP_013933507.1	10.8083	11.0154	34.9347	35.9555	30.4303	29.3076	23.7447	24.2633	51.5788	45.6149	12.5734	25.9269	30.6337	27.7438	22.4443	22.0575
HPODL_01522	transcription initiation factor TFIIF beta subunit	XP_013933508.1	307.421	251.4	1358.64	1509.93	1235.28	1063.95	1670.07	1560.08	1284.68	1246.71	383.199	1351.12	1156.85	1039.56	1681.97	1727.05
HPODL_01523	Peroxisomal membrane protein PEX23	XP_013933509.1	463.438	405.143	610.766	635.154	741.222	612.38	961.387	955.705	371.819	364.525	690.388	604.521	646.643	648.712	929.603	862.493
HPODL_01524	60S ribosomal protein L9-B	XP_013933510.1	637.328	909.739	1201.99	1177.06	1030.7	1041.75	803.155	814.736	2911.35	2945.92	487.075	1091.03	1028.66	1004.5	660.97	823.477
HPODL_01525	U4/U6.U5 tri-snRNP component SNU23	XP_013933511.1	22.5961	21.6	37.8338	41.8325	38.4045	24.614	22.3632	22.698	47.2023	49.845	16.9546	41.4723	32.2883	30.2553	21.9821	22.5042
HPODL_01526	putative glycosyl hydrolase	XP_013933512.1	26.2244	27.5568	49.3177	46.8381	49.2979	36.052	31.1347	31.8822	65.5234	64.8875	20.8499	49.3452	47.0094	40.1086	27.3717	27.4962
HPODL_01527	hypothetical protein HPODL_01527	XP_013933513.1	28.6565	34.8898	54.7984	59.7225	56.4815	56.9983	41.6474	45.6474	96.162	90.5777	45.6943	81.1977	78.0352	70.0802	49.4571	56.6461
HPODL_01528	hypothetical protein HPODL_01528	XP_013933514.1	19.8454	28.4362	68.1891	69.544	57.1291	66.0301	44.5099	45.0485	108.79	103.939	46.047	87.1611	74.8787	67.9388	45.8122	48.5752
HPODL_01529	Polynucleotide kinase 3\' phosphatase	XP_013933515.1	9.14817	11.4396	31.1334	29.1075	23.0557	22.603	21.3009	21.9502	39.89	38.8288	15.0874	30.9659	23.8924	20.6762	14.5171	18.589
HPODL_01530	hypothetical protein HPODL_01530	XP_013933516.1	270.233	332.037	2183.48	2347.74	2083.68	1678.47	1324.87	1254.45	2533.49	2416.02	409.64	2187.39	1839.41	1700.08	1273.83	1343.37
HPODL_01531	Mitochondrial membrane transporter	XP_013933517.1	41.0042	42.5128	22.7708	21.7175	27.5784	23.2684	17.9426	17.5796	41.2776	44.1827	12.1172	16.8921	20.5803	18.6808	13.4803	14.9156
HPODL_01532	Nucleolar protein, forms a complex with Nop14p	XP_013933518.1	144.786	223.794	379.152	412.172	437.289	335.89	314.583	316.474	650.894	595.4	81.9798	340.301	373.037	387.71	285.256	347.584
HPODL_01533	Pre-rRNA-processing protein RIX1	XP_013933519.1	355.762	362.85	169.113	177.932	132.144	126.686	92.5884	94.5415	321.858	294.877	114.391	154.7	157.056	143.056	90.959	79.0662
HPODL_01534	Protein involved in rRNA processing	XP_013933520.1	12.4818	15.4935	48.287	45.7476	73.7801	70.7242	58.1127	55.7936	52.6081	51.4135	17.9802	40.1101	65.0094	75.9669	52.4817	61.4315
HPODL_01535	Valine--tRNA ligase, mitochondrial	XP_013933521.1	614.757	564.995	514.835	539.944	426.038	329.96	327.949	332.1	848.827	822.87	261.066	511.13	389.97	385.277	319.762	317.558
HPODL_01536	U4/U6 small nuclear ribonucleoprotein Prp31	XP_013933522.1	289.612	287.544	338.166	323.832	338.704	281.475	199.499	232.26	370.191	343.079	255.084	299.774	310.683	330.616	181.95	189.511
HPODL_01537	Cell cycle protein kinase DBF2	XP_013933523.1	376.238	364.015	659.255	689.111	276.803	270.169	78.9171	81.5626	598.467	611.025	367.617	681.51	257.744	221.597	54.1056	45.2845
HPODL_01538	hypothetical protein HPODL_01538	XP_013933524.1	74.3642	117.482	350.41	372.366	377.942	325.306	208.139	211.267	320.019	295.353	79.7723	326.222	339.301	318.905	180.901	195.484
HPODL_01539	Protein SFI1	XP_013933525.1	36.0991	34.3265	102.212	114.86	86.5397	82.9955	61.0712	58.9974	101.457	93.9625	18.3286	100.759	88.6642	94.6674	47.5468	51.233
HPODL_01540	Eukaryotic translation initiation factor 3 subunit D	XP_013933526.1	585.347	655.454	988.221	1037.86	1039.74	830.06	867.826	907.957	1675.94	1605.03	474.885	1047.82	964.663	919.387	816.086	880.211
HPODL_01541	Proteasome subunit beta type-1	XP_013933527.1	57.0739	74.9533	249.425	255.903	298.363	304.937	227.055	229.798	250.735	249.95	124.976	258.533	271.988	265.012	217.477	232.957
HPODL_01542	Histone acetyltransferase RTT109	XP_013933528.1	117.405	129.324	407.949	398.195	438.558	399.355	374.648	391.969	371.155	375.881	179.545	423.04	419.756	406.28	394.568	394.933
HPODL_01543	Dynamin-related protein DNM1	XP_013933529.1	568.244	547.649	564.104	587.648	700.2	644.611	804.996	802.704	433.603	438.481	412.639	579.069	633.323	652.103	845.996	780.387
HPODL_01544	hypothetical protein HPODL_01544	XP_013933530.1	51.7161	47.3075	88.4013	96.9117	36.0922	34.5499	87.8767	88.4396	34.7672	40.6211	77.4809	92.8535	27.6214	34.8384	86.7535	80.357
HPODL_01545	Protein PNS1	XP_013933531.1	660.107	568.545	637.714	635.396	846.224	647.912	579.6	543.203	412.773	421.492	746.634	663.198	695.801	678.054	449.594	427.024
HPODL_01546	MFS transporter	XP_013933532.1	100.267	108.653	48.4833	38.2833	50.1874	39.3659	60.0131	52.9464	55.9056	55.9151	98.6503	68.0284	79.3828	73.0554	17.9172	24.4088
HPODL_01547	transcriptional regulator NRG2	XP_013933533.1	33.0419	29.9435	46.4141	38.8276	35.0388	29.0174	20.5914	15.7587	39.3678	38.1908	33.0433	34.0239	36.6168	36.4531	12.8016	13.6638
HPODL_01548	Coproporphyrinogen-III oxidase	XP_013933534.1	91.4972	92.56	85.3941	86.5562	59.5164	61.2251	62.1313	63.3114	72.0657	71.9708	158.285	136.897	99.3209	99.0489	91.0524	73.9352
HPODL_01549	Protein MNN4	XP_013933535.1	222.483	201.36	121.872	120.872	98.8348	86.187	76.6101	76.4184	190.657	181.114	89.6435	103.536	111.177	94.2159	64.6297	72.0728
HPODL_01550	histidinol-phosphatase (PHP family)	XP_013933536.1	33.6322	38.6569	60.3781	64.9502	80.6992	60.9395	29.4705	32.5855	65.0783	67.7065	31.7164	61.7166	76.345	73.8035	25.7566	26.7267
HPODL_01552	hypothetical protein HPODL_01552	XP_013933538.1	2954.74	3483.64	2663.64	2852.66	3701.45	3301.18	3423.34	3569.2	4401.16	4258.25	1359.21	2529.86	3196.28	3191.91	2605.37	2865.27
HPODL_01553	Protein GON7	XP_013933539.1	8.54675	11.7367	66.5786	62.134	85.0859	87.8297	97.5806	89.6928	64.824	67.0176	23.0653	67.037	78.6077	81.0012	75.9489	97.2846
HPODL_01554	putative transferase CAF17, mitochondrial	XP_013933540.1	170.587	211.836	458.614	427.355	405.916	373.851	436.943	419.801	344.138	354.308	264.428	443.167	407.622	425.538	533.2	498.397
HPODL_01555	hypothetical protein HPODL_01555	XP_013933541.1	32.4199	35.9003	52.6126	48.7687	60.8941	51.9838	43.6425	43.8828	47.1213	47.228	31.621	42.0961	44.937	47.7772	35.4215	41.7385
HPODL_01556	hypothetical protein HPODL_01556	XP_013933542.1	16628.4	13922.4	9532.59	10477.3	11997.4	11491.5	14240.6	13714.9	7380.69	7284.51	13890.8	10206.7	10123.4	11135.1	9973.13	10323.3
HPODL_01557	mannan polymerase II complex MNN11 subunit	XP_013933543.1	1143.34	1186.5	1343.32	1354.36	1655.04	1511.51	1621.88	1763.61	1269.68	1199.31	689.004	1216.27	1326.75	1359.53	1071.51	1114.06
HPODL_01558	hypothetical protein HPODL_01558	XP_013933544.1	55.758	66.8147	87.5537	89.496	88.2359	77.9067	101.056	102.238	92.785	96.4438	56.9315	94.5256	86.56	87.8454	77.7421	80.0699
HPODL_01559	Autophagy-related protein 27	XP_013933545.1	67.1794	71.9035	91.5558	88.413	86.0973	95.2702	105.285	109.989	87.127	86.183	89.7125	99.301	91.4188	90.0466	90.7866	100.004
HPODL_01560	60S ribosomal protein L17-B	XP_013933546.1	302.748	452.778	1487.24	1510.54	1708.97	1613.1	1367.18	1405.26	2909.23	2780.63	536.291	1335.56	1628.53	1514.29	1256.03	1397.24
HPODL_01561	hypothetical protein HPODL_01561	XP_013933547.1	5.40321	6.93805	55.5056	58.817	46.9379	45.2633	43.1377	40.0354	38.8269	36.8568	15.8941	62.7444	50.2601	49.6021	36.5187	35.8521
HPODL_01562	hypothetical protein HPODL_01562	XP_013933548.1	3.82638	3.94088	58.9131	61.6852	79.0694	61.0259	57.083	56.2214	19.6104	20.1245	8.32991	48.7444	53.0427	50.1476	60.7936	61.0333
HPODL_01563	putative palmitoyl-protein hydrolase	XP_013933549.1	40.1189	39.4496	35.4886	39.2728	55.4809	50.5723	43.8184	46.5333	40.5817	33.1137	18.4933	31.2631	43.0604	47.6593	36.348	37.52
HPODL_01564	Ribosome biogenesis protein UTP30	XP_013933550.1	9.35055	12.7803	37.3683	38.5306	57.1264	40.8411	28.294	29.0671	45.8941	41.6986	10.1628	31.6989	44.6903	47.0402	27.3181	26.0192
HPODL_01565	mannosyltransferase KTR2	XP_013933551.1	544.414	559.911	654.612	683.081	978.512	853.734	809.745	881.935	706.248	666.629	302.322	682.983	822.251	764.946	764.742	781.516
HPODL_01566	RNA polymerase II subunit B32	XP_013933552.1	37.5884	42.0235	108.742	107.963	128.06	115.297	86.226	79.0748	123.102	122.988	78.0465	110.318	132.814	123.078	85.9703	82.557
HPODL_01567	Mitochondrial import inner membrane translocase subunit TIM17	XP_013933553.1	298.704	333.476	159.997	150.349	232.888	258.947	158.322	170.032	266.596	239.988	226.742	179.22	260.155	271.92	143.866	165.51
HPODL_01568	Serine-threonine protein kinase that is part of a glucose-sensing system	XP_013933554.1	227.322	226.521	239.741	246.35	282.467	226.502	233.498	237.977	160.202	159.363	171.82	204.655	249.577	233.498	235.931	209.331
HPODL_01569	hypothetical protein HPODL_01569	XP_013933555.1	5490.87	5225.15	807.518	776.498	1047.57	893.077	993.483	1116.72	2150.01	2019.03	1428.39	690.149	767.441	785.508	691.986	758.928
HPODL_01570	5-formyltetrahydrofolate cyclo-ligase	XP_013933556.1	44.3336	52.0166	29.8893	28.4595	28.6819	24.928	12.43	14.6428	62.9529	58.0596	17.8417	25.2384	25.5596	23.9114	11.6085	16.2556
HPODL_01572	Casein kinase II subunit alpha	XP_013933558.1	9.97564	10.9361	76.2307	75.8761	117.52	93.4964	67.5201	62.7939	59.6349	58.0383	16.5004	75.2853	102.103	89.0199	56.1854	62.204
HPODL_01573	cAMP-dependent protein kinase regulatory subunit	XP_013933560.1	1375.6	1475.25	2844.56	2976.35	4319.82	3699.7	3250.02	3174.64	1416.25	1427.14	2299.49	2556.7	3366.54	3452.87	3079.33	2871.87
HPODL_01574	aminoadipate aminotransferase	XP_013933561.1	1552.53	1439.83	766.663	709.268	606.12	526.881	514.757	506.392	1014.89	985.195	495.7	594.493	530.923	542.754	268.055	250.582
HPODL_01575	Calnexin	XP_013933562.1	2858.13	2825.38	2743.86	2765.09	3815.45	3179.13	4942.75	5199.07	2152.32	2281.77	1890.33	2282.57	2589.37	2824.13	4490.19	4682
HPODL_01576	hypothetical protein HPODL_01576	XP_013933563.1	3.72878	4.69541	12.7455	12.5055	13.7228	12.3601	16.9168	14.0251	13.1645	13.7808	5.6842	14.1095	13.7251	14.4311	12.5043	14.4396
HPODL_01577	kinetochore protein NUF2	XP_013933564.1	183.167	224.379	668.828	716.955	317.094	314.858	161.419	164.406	502.018	502.194	158.492	566.048	290.558	234.017	100.257	80.3723
HPODL_01578	Splicing factor 3A subunit 2	XP_013933565.1	4.54717	4.35144	17.7873	20.2319	20.0301	15.878	13.2817	14.1434	20.0923	19.1032	6.52987	18.3807	17.3605	16.1563	11.5794	11.6828
HPODL_01579	protein of OPT family transporter	XP_013933566.1	262.982	215.008	86.6549	95.2918	113.248	85.1285	89.0441	94.2561	101.035	100.259	161.726	87.6287	94.9709	87.4828	74.9535	83.4451
HPODL_01580	5\'-AMP-activated protein kinase subunit gamma	XP_013933567.1	134.907	157.259	283.996	271.094	310.492	301.629	322.213	324.497	168.948	177.555	176.598	251.982	289.527	299.878	269.55	270.679
HPODL_01581	Pre-mRNA-splicing factor SLU7	XP_013933568.1	364.971	387.217	1565.47	1790.61	970.351	928.572	1209.65	1065.49	1368.32	1334.1	343.953	1464.12	1049.54	1190.84	1212.2	1356.02
HPODL_01582	Rrp1p	XP_013933569.1	25.7321	25.5498	48.6118	45.4298	46.7643	41.8154	37.649	36.9959	93.4255	85.1497	20.4119	51.1811	55.1927	50.7395	41.9887	43.8724
HPODL_01583	Protein transport protein SSS1	XP_013933570.1	214.642	373.783	328.684	330.09	1211.81	1296.76	460.872	492.381	447.656	482.726	255.191	331.242	968.655	843.525	343.851	377.61
HPODL_01584	hypothetical protein HPODL_01584	XP_013933571.1	12.3161	9.67433	33.6783	33.0809	36.8379	32.4529	33.8215	34.0328	32.6524	37.3468	23.8295	39.2828	45.2502	45.1489	31.5147	31.9432
HPODL_01585	DNA repair protein RAD4	XP_013933572.1	60.9544	44.0375	72.8596	68.0064	48.845	42.2952	46.3006	39.2518	50.5719	47.9786	97.9163	88.0605	56.0061	60.9653	43.0078	39.8593
HPODL_01586	putative secreted protein	XP_013933573.1	136.499	119.88	97.4194	103.259	52.4033	50.4357	43.298	51.0196	76.0951	82.6661	171.427	115.641	63.25	70.2274	48.3914	46.0473
HPODL_01587	Cation transport regulator-like protein	XP_013933574.1	61.9262	49.6203	50.9578	47.8136	36.724	38.5894	42.1263	37.6602	64.0883	62.119	76.4357	61.6499	54.476	53.0487	40.1429	35.7057
HPODL_01588	hypothetical protein HPODL_01588	XP_013933576.1	160.397	157.755	231.024	237.702	179.99	172.442	209.655	184.837	117.803	106.399	295.558	248.778	183.828	187.089	188.04	168.16
HPODL_01589	Conserved hypothetical membrane protein	XP_013933577.1	71.6644	79.2138	115.35	113.883	125.74	121.041	165.073	173.297	110.25	104.258	83.7265	112.559	109.393	121.268	159.833	157.181
HPODL_01590	putative membrane protein	XP_013933578.1	6873.21	5893.49	2619.73	2906.22	1513.65	2097.2	3186.76	2735.77	3819.31	3399.44	4459.11	2891.4	2061.02	1840.39	2231.56	2826.9
HPODL_01591	Transcription initiation factor TFIID subunit 12	XP_013933579.1	332.358	312.609	448.406	439.64	328.872	295.303	291.385	255.885	310.723	307.565	511.412	423.198	297.814	280.967	237.911	205.674
HPODL_01592	hypothetical protein HPODL_01592	XP_013933580.1	58.0023	60.7277	107.089	112.389	75.718	66.4146	91.0533	98.9984	53.1896	58.437	72.1361	95.9635	77.4566	72.6608	93.3612	96.4179
HPODL_01593	Inosine-5\'-monophosphate dehydrogenase	XP_013933581.1	12915.2	12513	2575.46	2582.97	2125.88	1779.66	1690.36	1805.99	6866.78	6542.87	4544.32	2594.15	2147.61	2132.02	1605.21	1747.73
HPODL_01594	40S ribosomal protein S1	XP_013933582.1	1420.16	1353.64	1384.55	1330.86	813.577	701.869	1087.97	1065.04	2861.42	2950.2	1006.05	1395.21	915.564	854.06	1088.93	1052.48
HPODL_01595	Septum-promoting GTP-binding protein 1	XP_013933583.1	59.3954	60.002	46.9554	45.9212	18.3531	18.5863	30.9653	23.6373	34.1917	34.9851	55.8624	44.6528	15.0218	19.2532	20.8306	23.0014
HPODL_01596	Largest subunit of the origin recognition complex	XP_013933584.1	154.851	145.82	119.228	108.586	48.4667	49.1874	64.9965	59.5263	111.603	109.439	151.233	121.934	65.2002	66.1282	54.2859	44.0605
HPODL_01597	Spore membrane assembly protein 2	XP_013933585.1	30.562	31.8912	13.1106	21.3794	4.34958	3.03239	22.6294	12.9794	24.1807	17.0998	29.5987	28.9526	3.45038	7.73273	19.6786	13.6346
HPODL_01598	mRNA transport regulator MTR2	XP_013933586.1	20.4453	18.5117	15.134	12.5101	6.30039	6.09298	8.85365	10.0616	17.8796	13.998	22.3861	15.4414	8.39859	9.17138	5.73579	6.70405
HPODL_01599	Transcriptional regulatory protein ASH1	XP_013933587.1	1307.65	1064.67	808.639	805.097	462.171	461.545	180.626	172.911	525.711	585.602	1455.19	691.496	445.895	434.421	74.8797	54.0722
HPODL_01600	Ornithine decarboxylase	XP_013933588.1	8664.53	9275.99	2143.46	2062.36	1157.73	1073.71	615.521	638.587	5115.89	5021.87	3835.99	2067.08	1330.92	1326.42	363.136	376.055
HPODL_01601	hypothetical protein HPODL_01601	XP_013933589.1	13.5177	13.7994	28.2182	28.2488	24.1121	21.6664	16.2446	19.3204	9.21331	7.85556	56.7746	38.7379	26.7871	28.6274	14.2422	8.04828
HPODL_01603	putative membrane protein	XP_013933591.1	75.3975	64.0474	55.1647	62.515	35.9742	34.4322	25.9021	27.3116	63.2524	57.6927	80.7398	59.9181	40.477	40.1969	21.6409	19.6525
HPODL_01604	Ubiquitin-like protein SMT3	XP_013933592.1	66.7784	61.858	373.08	366.212	330.192	331.097	280.836	269.057	334.143	330.198	223.383	406.714	369.718	323.185	300.794	291.236
HPODL_01605	Protein kinase involved in bud growth and assembly of the septin ring	XP_013933593.1	176.245	181.13	258.747	231.554	35.3379	51.7743	22.1976	25.8435	473.286	458.437	255.996	346.367	59.4691	68.0824	27.4276	18.8258
HPODL_01606	hypothetical protein HPODL_01606	XP_013933594.1	748.468	515.82	543.293	561.387	254.405	315.818	502.879	420.076	251.029	296.066	823.976	657.135	381.206	395.086	661.299	622.042
HPODL_01607	Molecular chaperone (DnaJ superfamily)	XP_013933595.1	1648.96	1479.18	3157.19	3132.75	2502.8	2507.31	3969.08	3879.06	2717.71	2783.7	1693.69	3141.78	2749.68	2660.28	5402.13	5871.83
HPODL_01608	Tropomyosin	XP_013933596.1	51.5529	58.7543	528.427	514.808	467.409	475.154	470.758	467.415	531.875	523.123	181.583	545.366	549.486	545.366	503.145	483.859
HPODL_01609	N-glycosylation protein EOS1	XP_013933597.1	69.2675	68.3859	60.2174	50.9094	45.4848	51.1312	63.4548	64.0747	38.3557	39.1301	104.824	62.0845	47.5955	47.5183	57.4782	57.0925
HPODL_01610	putative mitochondrial 37S ribosomal protein SWS2	XP_013933598.1	15.1127	17.7179	138.172	128.533	139.118	141.892	100.914	99.6742	178.271	174.486	62.88	161.422	163.309	162.387	103.812	124.166
HPODL_01611	1-acyl-sn-glycerol-3-phosphate acyltransferase	XP_013933599.1	136.709	122.099	71.0034	73.2112	65.1694	60.3693	60.1515	60.6856	85.0895	82.1764	140.253	76.9651	76.7659	81.1937	57.9754	49.5709
HPODL_01612	hypothetical protein HPODL_01612	XP_013933600.1	8.63412	8.04858	49.6096	45.7865	45.8754	41.8633	27.5779	29.6063	55.2344	46.2155	30.1758	61.4971	63.0351	58.6197	37.1247	36.0736
HPODL_01613	RING-finger protein MAG2	XP_013933601.1	352.504	350.356	414.056	416.899	508.341	476.145	701.046	658.057	202.374	191.347	584.896	414.022	522.732	527.952	689.146	651.149
HPODL_01614	KIN17-like protein	XP_013933602.1	4.85994	4.76702	24.2063	29.3579	32.8111	24.2403	20.1139	19.0382	20.4498	20.9762	9.30451	29.0086	29.1981	27.1693	21.0489	18.619
HPODL_01615	dolichyl-phosphate-mannose-proteinmannosyltransferase	XP_013933603.1	794.65	698.005	255.907	246.344	161.138	129.185	160.235	156.804	345.912	335.007	489.142	244.633	175.614	153.956	148.65	136.771
HPODL_01616	Mediator of RNA polymerase II transcription subunit 21	XP_013933604.1	16.2674	17.6428	37.0894	36.6104	27.1717	23.8685	23.6898	26.2522	39.6601	35.0691	17.5367	38.3417	28.1293	25.4263	21.7466	21.921
HPODL_01617	Peroxisomal membrane protein PEX12	XP_013933605.1	848.24	908.448	1030.62	958.423	1130.63	1146.24	1260.4	1263.08	576.726	546.389	1920.36	1020.49	1042.83	1102.48	944.806	850.157
HPODL_01618	Protein required for transcription of rDNA by RNA polymerase I	XP_013933606.1	432.62	497.563	332.86	361.667	367.652	295.516	326.093	333.5	511.477	455.522	374.042	333.312	329.861	336.42	338.943	314.845
HPODL_01619	hypothetical protein HPODL_01619	XP_013933607.1	239.168	233.555	234.741	257.598	363.338	332.868	326.763	349.898	178.493	152.47	289.14	177.351	272.948	324.249	236.449	237.745
HPODL_01620	hypothetical protein HPODL_01620	XP_013933608.1	318.403	333.224	227.269	225.872	145.855	118.929	93.8943	99.6144	249.701	233.391	251.04	229.172	158.717	165.782	90.6177	84.5629
HPODL_01621	RNA-binding protein 42	XP_013933609.1	18.0407	20.5124	12.5862	11.9173	8.35119	7.27773	7.09233	9.41441	13.809	12.1477	13.7132	12.0443	7.94967	9.03183	7.93443	7.04324
HPODL_01622	hypothetical protein HPODL_01622	XP_013933610.1	609.576	666.5	1373.61	1367.18	910.28	735.633	793.894	780.15	1529.11	1608.75	1891.74	2287.17	1451.09	1173.52	1137.27	1095.13
HPODL_01623	hypothetical protein HPODL_01623	XP_013933611.1	155.143	118.635	216.43	213.47	250.667	204.847	433.639	435.956	137.644	153.898	237.547	236.162	239.091	257.682	342.64	347.395
HPODL_01624	putative glycosyltransferase HOC1	XP_013933612.1	425.473	300.314	529.567	451.255	445.031	416.937	1028.41	1083.9	279.595	317.516	824.97	533.337	484.324	501.407	993.253	1099.38
HPODL_01625	alpha 1,6-mannosyltransferase	XP_013933613.1	946.186	858.963	1333.82	1244.59	2382.45	1906.3	5017.29	4986.33	478.814	543.663	1138.53	1053	1595.63	1651.81	5993.48	6433.77
HPODL_01626	hypothetical protein HPODL_01626	XP_013933614.1	180.562	152.403	215.537	223.921	220.679	192.69	243.33	278.688	82.5748	88.0684	223.76	198.258	177.203	195.482	262.083	242.173
HPODL_01627	hypothetical protein HPODL_01627	XP_013933615.1	86.4561	83.817	170.445	185.167	187.325	155.645	139.599	168.334	179.25	185.937	80.9089	211.537	224.042	195.263	156.85	162.277
HPODL_01628	hypothetical protein HPODL_01628	XP_013933616.1	242.762	218.773	196.063	170.576	65.2437	62.265	68.332	94.221	150.458	172.898	268.748	205.67	92.5851	85.7044	102.548	43.9337
HPODL_01629	DNA-(apurinic or apyrimidinic site) lyase 1	XP_013933617.1	4877.7	4816.59	3454.04	3018.22	1310.09	1813.61	2409.64	2247.17	4557.13	4816.67	4086.16	3934.46	1883.91	1948.65	2005.65	2056.1
HPODL_01630	Mannosyl-oligosaccharide 1,2-alpha-mannosidase	XP_013933618.1	1038.08	862.832	726.97	692.582	522.728	464.833	778.262	737.093	772.672	713.666	1028.02	813.629	570.771	573.338	861.317	732.876
HPODL_01631	cystathionine gamma-synthase	XP_013933619.1	1119.62	1022.84	766.048	733.797	467.947	451.881	654.196	639.531	876.141	854.783	1045.66	848.339	558.752	560.506	689.826	673.348
HPODL_01632	Riboflavin transporter MCH5	XP_013933620.1	434.14	372.659	253.63	251.036	281.079	250.192	328.822	317.211	220.671	216.699	428.395	297.847	318.099	350.436	312.234	292.891
HPODL_01633	hypothetical protein HPODL_01633	XP_013933621.1	9558.77	8786.65	45102.8	40030.6	34135.5	33775.9	47298.2	44458.8	22915.9	22072.4	38213.2	53990.7	52218	50719	49039.2	46412.1
HPODL_01634	succinate dehydrogenase cytochrome B subunit, mitochondrial precursor	XP_013933622.1	574.821	580.901	450.693	395.555	377.047	469.225	466.064	448.637	426.012	417.507	1118.84	574.472	569.331	580.262	387.402	439.133
HPODL_01635	General amino-acid permease GAP1	XP_013933623.1	252.598	224.05	43.9249	47.6274	24.7565	22.5523	23.2029	19.1528	163.449	159.346	120.277	83.0965	58.6155	52.2036	19.3831	23.7123
HPODL_01636	General amino-acid permease GAP1	XP_013933624.1	7825.14	6214.73	1725.92	1683.03	1201.11	1472.06	3600.79	3435.5	3027.84	2896.61	3972.33	1717.5	1303.08	1338.88	3794.39	3435.92
HPODL_01637	Altered inheritance of mitochondria protein 9, mitochondrial	XP_013933625.1	434.734	410.831	498.945	487.431	357.45	327.379	422.289	420.023	746.43	743.897	500.403	598.922	445.636	408.187	431.543	400.097
HPODL_01639	hypothetical protein HPODL_01639	XP_013933627.1	19.4939	20.7304	29.0092	29.4774	29.6017	25.022	20.3481	21.403	20.2437	16.5802	24.6375	29.696	25.9449	28.6903	22.3905	21.5841
HPODL_01640	hypothetical protein HPODL_01640	XP_013933628.1	50.5655	50.748	59.3103	62.7112	57.0182	48.254	54.8932	56.8724	36.3539	39.9785	70.3717	65.1034	51.414	55.0223	50.7358	48.6885
HPODL_01641	Peptidyl-prolyl cis-trans isomerase	XP_013933629.1	330.632	377.713	331.19	335.713	255.483	268.81	251.162	243.662	369.372	355.928	369.731	383.823	322.21	338.63	323.908	306.704
HPODL_01642	hypothetical protein HPODL_01642	XP_013933630.1	98.3187	103.821	108.905	113.159	81.1921	77.7747	84.359	93.4134	66.0856	60.4345	208.152	118.778	107.989	111.506	84.8543	78.5352
HPODL_01643	Phosphatase subunit of the trehalose-6-phosphate synthase/phosphatase complex	XP_013933631.1	563.199	466.666	279.021	287.655	169.308	158.601	157.422	154.391	429.347	426.32	419.638	352.899	213.433	213.4	147.427	141.109
HPODL_01644	3-hydroxy-3-methylglutaryl-coenzyme A reductase 1	XP_013933632.1	959.154	775.4	259.415	245.371	156.894	156.983	133.02	125.359	366.808	334.73	343.436	250.047	161.447	148.354	108.813	107.299
HPODL_01645	hypothetical protein HPODL_01645	XP_013933633.1	279.262	338.592	269.4	263.792	331.401	327.047	277.493	292.275	264.955	262.73	310.291	266.19	302.418	311.128	257.962	250.8
HPODL_01646	RNA polymerase II transcription initiation/nucleotide excision repair factor TFIIH, subunit TFB4	XP_013933634.1	2965.95	3707.54	4450.21	4628.71	3731.94	3520.24	3667.57	4167.26	4947.74	4299.57	2264.69	4307.37	3589.08	3485.92	3526.41	3299.57
HPODL_01647	hypothetical protein HPODL_01647	XP_013933635.1	782.908	589.349	333.724	444.14	104.39	254.721	689.532	635.992	199.646	95.7589	1225.13	783.649	354.239	162.387	964.253	827.165
HPODL_01648	hypothetical protein HPODL_01648	XP_013933636.1	27.866	15.3003	231.83	213.948	518.008	358.631	163.99	176.024	18.1504	21.1819	396.086	213.04	434.888	453.521	65.8749	59.6596
HPODL_01649	serine/threonine protein kinase	XP_013933637.1	820.298	844.797	715.123	710.349	483.114	399.669	364.068	367.75	926.616	947.044	1078.42	818.714	522.444	548.057	307.315	299.961
HPODL_01650	RuvB-like helicase 2	XP_013933638.1	1258.69	1104.78	1332.22	1282.52	634.721	571.541	534.595	525.682	1712.23	1737.64	1234.47	1727.07	892.766	962.866	478.205	467.756
HPODL_01652	kinetochor protein Mis14/NSL1	XP_013933640.1	21.8374	27.9724	22.637	22.0889	14.0009	15.9168	12.1239	13.0105	21.1966	21.1595	41.6067	24.2729	17.7235	21.5849	6.85213	7.34278
HPODL_01653	calmodulin	XP_013933642.1	65.253	68.6262	299.301	286.753	233.661	279.421	211.773	214.75	289.544	295.368	187.725	311.545	292.647	290.581	211.474	207.475
HPODL_01654	Ribonucleoside-diphosphate reductase large chain 1	XP_013933643.1	647.11	671.837	784.975	717.037	85.1861	121.401	61.4988	67.1991	785.055	773.298	733.241	799.965	151.022	167.698	50.4219	39.5146
HPODL_01655	60S ribosomal protein L26-B	XP_013933644.1	328.286	422.952	1053.33	1030.44	1059.72	1172.56	966.817	1037.26	2355.21	2411.05	493.127	1002.34	1246.52	1217.46	919.366	1103.62
HPODL_01656	hypothetical protein HPODL_01656	XP_013933645.1	91.543	80.7886	213.202	193.32	132.159	147.771	172.292	168.158	85.255	103.628	273.611	243.477	171.468	187.819	129.693	131.054
HPODL_01657	Importin subunit beta-1	XP_013933646.1	209.948	215.418	239.169	234.78	123.263	133.261	160.88	157.187	254.522	249.226	264.142	260.25	164.111	187.464	159.593	141.43
HPODL_01658	hypothetical protein HPODL_01658	XP_013933647.1	68.3532	57.1689	79.9819	81.8806	60.0679	60.336	60.593	64.9696	57.6097	46.2745	118.064	90.8798	75.5613	74.3897	56.6393	43.2651
HPODL_01659	Alpha-1,2 mannosyltransferase KTR1	XP_013933648.1	1282.66	1448.43	184.699	191.773	100.79	107.158	55.908	50.1274	698.61	653.802	374.621	203.134	88.282	121.324	17.1001	15.0451
HPODL_01660	Vacuolar protein sorting-associated protein 62	XP_013933649.1	134.899	155.049	484.658	466.084	466.591	446.147	379.497	360.671	197.278	231.417	609.288	538.81	629.432	676.614	317.243	324.751
HPODL_01661	putative membrane protein	XP_013933650.1	30.0646	26.3177	12.9198	13.8799	7.67715	8.90697	12.6711	9.18925	11.9002	10.1871	33.0499	14.2986	8.4456	11.0161	10.653	8.5768
HPODL_01662	hypothetical protein HPODL_01662	XP_013933651.1	72.5614	64.6858	77.1545	85.0368	33.1366	27.9492	34.1603	32.4525	59.3442	65.2742	94.5127	93.5123	38.0238	41.019	26.7918	23.5165
HPODL_01663	hypothetical protein HPODL_01663	XP_013933653.1	246.765	229.508	239.997	215.291	205.448	155.723	123.315	131.022	162.154	168.767	331.965	225.378	179.86	161.62	113.717	96.3124
HPODL_01664	Cohesin subunit rad21	XP_013933654.1	450.363	415.482	415.002	344.598	122.574	162.692	101.717	114.107	456.637	439.564	482.961	461.647	177.015	177.055	95.981	83.3909
HPODL_01665	Dolichyl-phosphate-mannose--protein mannosyltransferase 6	XP_013933655.1	172.653	155.029	82.5223	79.0103	40.4382	43.6304	59.2293	64.9185	101.198	96.47	116.394	76.1175	36.9463	41.6687	58.5099	45.0886
HPODL_01666	RNA-binding protein PIN4	XP_013933656.1	781.573	715.741	1064.18	1052.38	977.194	881.786	1452.53	1341.44	534.69	509.112	1863.78	1323.99	1176.3	1202.34	1689.17	1521.81
HPODL_01667	Protein transport protein Sec61 subunit beta	XP_013933657.1	298.226	457.948	304.279	288.6	569.954	644.053	365.851	363.645	344.707	364.862	520.574	344.881	638.458	589.593	274.998	275.08
HPODL_01668	Prolyl-tRNA synthetase	XP_013933658.1	233.383	215.847	324.543	289.38	174.066	169.651	194.742	197.362	384.257	357.378	491.879	475.542	287.058	273.236	266.801	257.296
HPODL_01669	putative secreted protein	XP_013933659.1	608.687	584.536	569.229	607.412	471.317	399.011	440.234	427.259	451.893	457.292	906.224	679.281	552.473	534.16	477.425	344.539
HPODL_01670	hypothetical protein HPODL_01670	XP_013933660.1	11.3903	14.7908	771.223	741.988	2226.76	2197.72	2450.55	2509.23	18.2655	22.6349	538.833	897.246	2400.44	2542.85	2701.8	2583.72
HPODL_01671	hypothetical protein HPODL_01671	XP_013933661.1	277.628	292.273	217.841	206.555	60.1142	99.4289	176.207	143.281	354.513	356.949	282.55	248.233	85.6169	78.0206	149.341	118.48
HPODL_01673	Glycolipid 2-alpha-mannosyltransferase	XP_013933663.1	230.227	198.285	155.556	161.612	50.2437	69.9886	50.683	36.7952	180.095	168.697	180.839	183.096	61.1716	51.3468	42.9987	30.5822
HPODL_01674	hypothetical protein HPODL_01674	XP_013933664.1	148.165	144.69	119.601	130.779	84.387	93.0416	128.89	134.561	131.295	120.415	205.195	148.219	88.5114	82.9764	110.2	117.894
HPODL_01675	hypothetical protein HPODL_01675	XP_013933665.1	648.062	582.093	769.651	826.125	780.749	647.945	921.317	924.333	475.244	512.709	1014	876.539	794.018	750.478	1062.4	1066.91
HPODL_01676	hypothetical protein HPODL_01676	XP_013933666.1	44.4296	50.6439	38.9842	34.953	37.4987	40.6984	35.8561	40.4707	59.7046	56.0109	81.286	64.0687	52.2992	48.2021	50.2366	49.2369
HPODL_01677	nad(+) salvage pathway protein	XP_013933667.1	22.941	32.2534	137.711	135.096	140.457	192.722	461.017	482.142	39.4257	39.8836	129.936	179.429	171.725	186.15	1015.22	818.511
HPODL_01678	hypothetical protein HPODL_01678	XP_013933668.1	165.257	171.657	188.848	204.236	282.671	232.145	433.232	482.546	156.551	156.218	156.85	163.936	204.776	208.132	456.791	437.483
HPODL_01679	Importin subunit beta-3	XP_013933669.1	1069.14	1035.75	398.965	401.21	241.934	223.673	267.143	252.941	529.83	515.098	706.359	424.704	264.539	286.056	273.924	266.528
HPODL_01680	Protein PXR1	XP_013933670.1	6.65331	5.94717	31.3727	36.9896	14.4587	13.912	16.6406	16.7789	64.6158	61.4719	8.91981	43.6924	25.1491	24.8313	15.1011	17.4651
HPODL_01681	Protein EPD1	XP_013933671.1	243.976	175.019	1873.62	1691.32	1201.97	1220.23	3865.11	3873.06	180.797	188.098	2233.29	1287.04	1446.63	1688.31	6027.96	4830.54
HPODL_01682	pH-responsive protein 2	XP_013933672.1	4717.65	3918.23	1697.42	1641.65	523.379	631.102	537.125	510.287	2629.76	2629	2917.7	2007.8	676.935	686.624	585.471	446.766
HPODL_01683	1,3-beta-glucan synthase component GSC2	XP_013933673.1	94.8878	87.0556	87.9437	90.0873	83.3298	82.4439	93.4036	101.854	53.1038	52.1087	70.4356	80.6251	65.6888	70.2439	83.5215	92.4238
HPODL_01684	tRNA (guanine(37)-N1)-methyltransferase	XP_013933674.1	211.658	249.655	278.799	267.932	332.743	257.551	269.057	281.822	370.357	353.443	108.1	253.71	292.18	284.178	251.012	253.376
HPODL_01685	Glucoamylase GLU1 precursor (Glucan 1,4-alpha-glucosidase) (1,4-alpha-D-glucan glucohydrolase)	XP_013933675.1	115.414	97.0665	98.2321	105.44	92.1601	76.7359	57.7794	59.5569	68.643	73.9226	186.347	117.587	121.875	103.729	45.6479	56.5921
HPODL_01686	High affinity potassium transporter	XP_013933676.1	222.808	118.812	30.2552	31.1938	243.079	103.12	46.2009	66.9605	105.422	101.126	26.134	31.1203	17.6235	21.2948	21.6768	19.8975
HPODL_01687	putative membrane protein	XP_013933677.1	85.1743	79.0683	78.9623	75.1512	133.784	93.4217	37.7499	38.3096	48.8666	45.4696	76.4294	62.2054	74.7745	78.7006	21.454	22.1157
HPODL_01688	glycosylphosphatidylinositol phospholipase d	XP_013933678.1	65.9736	59.8708	156.358	177.109	185.984	165.875	187.258	202.145	79.6909	85.6638	77.9815	159.693	191.184	168.42	193.349	185.792
HPODL_01689	hypothetical protein HPODL_01689	XP_013933679.1	436.276	368.215	739.719	807.718	1267.97	1085.73	1338.59	1326	336.705	375.411	477.153	729.777	938.414	971.566	901.958	952.51
HPODL_01690	hypothetical protein HPODL_01690	XP_013933680.1	46.1983	35.1774	138.478	142.28	165.226	117.215	129.588	151.283	20.6454	25.5478	85.9581	92.0346	103.146	114.045	66.8813	69.5532
HPODL_01691	Chitin deacetylase 2	XP_013933681.1	31.999	25.5477	107.119	100.709	145.871	115.955	108.871	117.565	15.8941	20.1781	69.1209	75.4958	102.665	103.244	63.1575	61.2256
HPODL_01692	LOG family protein	XP_013933682.1	37.5557	46.1013	255.405	275.833	366.367	253.381	198.194	197.39	152.716	149.883	65.7451	220.114	310.932	310.982	156.498	180.71
HPODL_01693	hypothetical protein HPODL_01693	XP_013933683.1	352.939	427.243	913.248	1047.22	958.915	800.084	877.326	771.887	922.777	894.363	340.929	906.982	870.733	772.381	676.743	750.951
HPODL_01694	hypothetical protein HPODL_01694	XP_013933684.1	473.386	687.573	5698.34	6411.07	7924.93	6210.94	5148.2	4613.46	4709.03	4444.81	909.838	5336.92	6621.85	5674.54	5138.09	5690.17
HPODL_01695	Protein FYV10	XP_013933685.1	46.4125	65.6552	658.864	663.699	1018.25	913.166	724.542	693.236	327.842	327.96	136.843	605.739	863.91	891.41	670.439	746.513
HPODL_01696	Isocitrate dehydrogenase	XP_013933686.1	22254.4	27664.2	24550.2	26261.1	24454.1	21644	11993.1	12200.7	42318.4	40092.9	16409.5	32732.6	27325.6	24724.6	11418.3	12545.4
HPODL_01697	hypothetical protein HPODL_01697	XP_013933687.1	37.2782	46.3912	127.065	124.637	166.109	133.124	89.4732	101.412	114.332	116.204	39.6003	137.923	147.031	133.594	83.8066	92.2076
HPODL_01698	hypothetical protein HPODL_01698	XP_013933688.1	343.721	313.067	313.666	318.921	399.264	372.68	528.763	546.385	219.709	220.147	222.106	300.422	330.767	342.632	445.346	474.315
HPODL_01699	hypothetical protein HPODL_01699	XP_013933689.1	53.8127	65.9533	117.709	126.214	123.3	125.927	123.02	120.424	169.303	158.48	46.9001	115.559	133.9	134.121	116.456	122.429
HPODL_01700	hypothetical protein HPODL_01700	XP_013933690.1	10.1194	12.5201	33.2494	35.2467	37.0859	28.2606	21.5981	17.5336	53.7262	52.0626	8.81865	36.2953	32.7459	29.0588	19.9521	18.8301
HPODL_01701	Peptide chain release factor 1, mitochondrial	XP_013933691.1	167.155	179.451	816.618	918.526	786.697	608.874	637.89	567.029	1243.68	1184.29	178.429	1002.11	849.707	801.502	695.059	770.108
HPODL_01702	26S proteasome regulatory subunit rpn6	XP_013933692.1	311.008	398.002	2415.07	2548.39	3932.73	3143.46	2652.21	2611.34	2131.62	2160.93	520.643	2159.59	2968.31	2663.93	2855.65	3054.15
HPODL_01703	Nucleoporin NUP84	XP_013933693.1	173.354	198.758	366	406.87	471.413	416.511	350.373	346.741	264.269	251.671	147.263	341.329	379.38	365.601	335.387	344.331
HPODL_01704	Chitin biosynthesis protein CHS5	XP_013933694.1	275.326	271.693	1065.21	1238.03	1339.05	1067.5	1272.55	1226.48	910.765	841.171	326.219	1094.61	1038.2	941.352	1307.86	1316.67
HPODL_01705	Subunit F of the eight-subunit V1 peripheral membrane domain of vacuolar H+-ATPase (V-ATPase)	XP_013933695.1	10.0504	16.5018	258.169	267.257	511.023	435.674	232.577	213.209	200.826	195.923	54.9146	235.707	429.852	373.707	262.203	307.233
HPODL_01706	hypothetical protein HPODL_01706	XP_013933696.1	19.6305	21.9204	140.164	147.387	172.005	145.23	126.063	126.614	165.233	152.436	32.814	160.324	188.17	180.357	147.008	158.078
HPODL_01707	PAB1-binding protein 1	XP_013933698.1	229.043	231.567	535.921	546.534	500.604	419.254	535.746	532.92	449.914	400.068	228.16	505.326	464.515	463.054	556.095	552.564
HPODL_01708	Protein phosphatase	XP_013933699.1	22.8555	25.7763	88.5368	89.8069	131.762	106.396	111.61	107.185	63.6978	62.7507	25.9539	86.5713	98.2578	93.8903	115.279	121.492
HPODL_01709	hypothetical protein HPODL_01709	XP_013933700.1	99.4822	113.344	84.44	83.9168	77.9627	77.9794	93.4996	101.297	64.3028	66.288	76.4892	85.7985	75.8148	70.5926	88.3194	88.9448
HPODL_01710	Protoheme IX farnesyltransferase, mitochondrial	XP_013933701.1	1295.38	1402.84	1576.62	1630.58	1845.02	1614.32	1537.73	1502.6	1554.32	1456.15	1163.81	2228.23	2115.68	1898	2085.72	2110.48
HPODL_01711	26S proteasome regulatory subunit RPN8	XP_013933702.1	8002.05	9720.42	21568.1	22411.2	24356.4	21520.2	15087.2	15609.9	23269.3	23136	7563.11	21533	21733.9	20522.7	15345.4	16131.7
HPODL_01712	Phosphatidylserine decarboxylase of the mitochondrial inner membrane	XP_013933703.1	693.528	890.246	1068.42	1127.32	627.394	596.149	533.667	503.226	1450.13	1389.71	485.356	1136.31	781.911	688.369	462.229	469.085
HPODL_01713	hypothetical protein HPODL_01713	XP_013933704.1	38.739	43.3411	46.9795	49.5089	37.6991	34.5641	34.2326	37.0875	50.8195	46.5408	22.3151	47.7488	32.3686	36.826	35.2271	36.5453
HPODL_01714	4-aminobutyrate aminotransferase	XP_013933705.1	1116.88	1411.74	2780.88	2885.63	3387.56	2755.97	2192.14	2211.46	1669.89	1622.54	1474.08	2555.6	2931.08	2859	1809.44	1806.63
HPODL_01715	hypothetical protein HPODL_01715	XP_013933706.1	28.9966	47.6241	127.927	130.167	74.1039	85.5358	336.828	336.503	82.3016	83.3457	46.7097	145.454	60.2325	67.4943	353.73	366.282
HPODL_01716	DNA-directed RNA polymerase, mitochondrial	XP_013933707.1	89.1766	97.0794	127.172	139.309	77.2849	69.2789	86.8907	87.1221	200.413	174.644	57.348	152.645	96.791	100.439	84.7431	91.1463
HPODL_01717	CBK1 kinase activator protein MOB2	XP_013933708.1	9.89888	15.8341	104.025	108.487	153.577	150.086	149.227	146.191	64.1338	60.9172	23.0566	97.4916	131.762	133.411	150.297	160.827
HPODL_01718	hypothetical protein HPODL_01718	XP_013933709.1	62.8624	68.8085	77.0228	82.8519	67.4239	63.6484	73.266	71.8993	65.0044	69.8491	38.6166	73.4524	70.4703	72.0147	68.9096	65.8268
HPODL_01719	hypothetical protein HPODL_01719	XP_013933710.1	13.7349	21.2228	507.682	555.185	1513.55	1530.6	1276.01	1261.4	51.1713	58.9428	222.024	487.138	1145.73	1129.46	1393.39	1340.32
HPODL_01720	putative secreted protein	XP_013933711.1	141.281	141.876	227.949	241.091	139.859	145.398	148.208	154.849	232.541	219.807	66.8856	199.633	134.688	129.631	129.198	118.439
HPODL_01721	hypothetical protein HPODL_01721	XP_013933713.1	11486.7	8645.38	4094.18	4388.22	4924.11	4215.84	4718.14	4849.37	3460.07	3434.48	6166.2	3403.92	4178.81	4658.73	3833.93	4030.05
HPODL_01722	Leucine--tRNA ligase, cytoplasmic	XP_013933715.1	929.814	863.281	523.255	539.093	391.909	390.741	372.028	399.593	788.662	793.978	427.997	514.583	418.186	443.859	407.663	416.05
HPODL_01723	hypothetical protein HPODL_01723	XP_013933716.1	116.368	115.307	417.88	440.152	340.969	267.457	255.232	237.674	638.564	603.697	69.9122	413.56	409.545	387.729	207.824	248.979
HPODL_01724	RNA polymerase-associated protein CTR9	XP_013933717.1	384.131	353.371	342.549	367.928	227.879	226.116	193.317	203.966	389.724	374.382	204.428	314.821	245.534	277.221	171.994	179.371
HPODL_01725	hypothetical protein HPODL_01725	XP_013933718.1	5.13146	7.99742	108.948	119.007	120.953	96.8364	80.3605	76.061	138.793	132.843	20.8188	115.254	117.839	102.213	78.164	92.3394
HPODL_01726	hypothetical protein HPODL_01726	XP_013933719.1	153.163	136.882	107.179	112.775	77.8834	66.2753	61.3411	62.6593	170.857	155.496	93.0198	128.42	87.9035	90.2718	79.7139	73.6011
HPODL_01727	putative pre-rRNA-processing protein	XP_013933720.1	2.9957	3.67302	28.2781	30.2366	29.4372	19.1855	21.3105	22.2572	63.8403	54.7069	3.26077	29.443	28.3915	22.8094	21.5062	20.3397
HPODL_01728	6,7-dimethyl-8-ribityllumazine synthase	XP_013933721.1	38.6347	60.9425	186.582	195.759	269.134	294.651	236.524	231.807	150.528	156.325	102.826	181.667	244.043	241.961	256.747	264.952
HPODL_01729	Cell-cycle checkpoint serine-threonine kinase	XP_013933722.1	221.817	179.026	252.43	243.736	239.969	235.151	321.13	310.609	153.704	142.179	287.387	226.724	246.534	252.163	298.683	290.317
HPODL_01730	hypothetical protein HPODL_01730	XP_013933723.1	2734.56	3142.81	1813.82	1797.1	1469.23	1219.41	863.6	917.581	3490.57	3481.96	1467.39	1844.42	1811.96	1695.28	635.411	729.885
HPODL_01731	Serine/threonine-protein kinase KIN28	XP_013933724.1	69.8275	62.801	31.4929	36.3928	35.9916	25.0055	31.3843	33.0032	38.1549	36.0411	34.8948	30.8827	27.3376	32.071	29.2657	25.8208
HPODL_01732	Specificity factor required for Rsp5p-dependent ubiquitination	XP_013933725.1	677.053	683.42	746.804	813.733	1074.24	978.008	854.872	941.662	647.991	633.567	694.477	787.42	1058.22	1071.25	718.225	759.732
HPODL_01733	Cytokinesis protein 3	XP_013933726.1	314.002	276.02	117.808	111.161	79.7954	69.348	58.1033	60.4121	197.282	188.384	133.285	125.35	77.7689	75.9508	42.5512	44.2589
HPODL_01734	hypothetical protein HPODL_01734	XP_013933727.1	197.582	198.103	260.49	244.241	224.567	201.261	190.156	174.608	262.979	265.11	152.474	251.875	231.985	223.533	173.804	183.478
HPODL_01735	Thymidylate kinase	XP_013933728.1	3.82126	4.90573	28.9433	34.4489	19.1704	18.7634	16.0477	16.7005	40.2935	35.5648	7.72934	32.0821	19.9781	15.6484	16.496	16.4401
HPODL_01736	hypothetical protein HPODL_01736	XP_013933729.1	686.068	708.863	670.54	675.655	528.397	567.187	276.849	294.931	503.691	512.845	678.396	578.883	473.664	472.167	188.522	183.924
HPODL_01737	component of the Rpd3 histone deacetylase complex	XP_013933730.1	877.711	783.335	2382.1	2309.26	2051.8	2116.82	2548.63	2470.86	1682.77	1688.99	2262.64	2676.15	2618.48	2876.31	2509.91	2394.05
HPODL_01738	Low-specificity L-threonine aldolase	XP_013933731.1	2237.46	2212.54	2806.99	2606.91	2244.38	2032.1	2700.15	2550.7	1817.06	2209.55	4420.07	3176.63	2247.09	2333.57	2091.77	1975.5
HPODL_01739	GMP synthase	XP_013933732.1	3967.61	3599.9	1084.43	1028.21	607.192	629.249	650.949	636.753	2449.92	2249.13	1800.75	1308.21	805.411	845.122	588.104	562.375
HPODL_01740	putative membrane protein	XP_013933733.1	639.941	621.008	328.794	320.597	132.86	123.308	155.018	119.076	530.876	541.364	706.332	496.843	209.689	186.992	148.395	139.445
HPODL_01741	Ribosome biogenesis protein YTM1	XP_013933734.1	1026.7	1067.91	347.865	316.168	194.183	184.78	148.298	170.419	782.546	710.076	662.339	343.505	237.433	272.022	127.945	129.875
HPODL_01742	mevalonate kinase	XP_013933735.1	556.457	543.027	297.223	286.036	208.236	190.51	310.406	300.329	443.235	372.063	422.264	289.928	190.705	242.453	253.69	227.243
HPODL_01743	putative pantothenate transporter	XP_013933736.1	1810.16	1637.67	653.431	626.817	715.419	636.801	725.313	816.088	1047.53	1024.94	1035.95	660.787	657.918	630.785	503.248	510.115
HPODL_01745	hypothetical protein HPODL_01745	XP_013933738.1	131.903	116.484	76.53	80.4066	51.9945	45.9867	68.4354	64.6811	69.0196	67.5584	101.802	77.5034	55.4799	60.5747	57.2167	50.2088
HPODL_01747	transporter SEO1	XP_013933741.1	3641.68	3742.44	1515.51	1571.19	1083.16	841.037	771.631	690.56	3168.29	2730.42	2220.42	1927.84	1233.52	1092.34	792.003	767.959
HPODL_01748	Aminotriazole resistance protein	XP_013933742.1	75.8179	70.37	33.3724	31.7037	35.316	36.2438	56.4643	51.5302	31.8708	27.3937	54.3187	48.1294	38.6923	28.5457	50.1658	58.337
HPODL_01749	hypothetical protein HPODL_01749	XP_013933743.1	8.33916	7.77073	12.1325	11.0556	14.1942	17.5485	18.1381	18.3793	4.07508	3.56355	12.481	9.38564	14.888	17.0961	17.3502	16.1846
HPODL_01750	hypothetical protein HPODL_01750	XP_013933744.1	54.6215	42.3197	11.492	11.2707	8.73301	7.92904	12.3998	7.77755	18.8466	18.2575	25.0269	14.7204	3.19529	5.4761	4.71675	7.85182
HPODL_01752	Mitochondrial 2-methylisocitrate lyase	XP_013933746.1	8.5793	9.25678	26.4708	21.838	12.5705	15.4699	16.6846	9.51371	7.08963	5.51491	41.5985	29.7105	19.4738	19.5545	14.1356	9.99394
HPODL_01753	hypothetical protein HPODL_01753	XP_013933747.1	14.4673	10.1362	41.941	36.0114	20.3137	43.509	33.2426	32.4135	8.72717	9.31708	79.7599	44.4044	31.8554	34.5256	30.0817	23.5841
HPODL_01754	hypothetical protein HPODL_01754	XP_013933748.1	20.3589	28.2498	198.869	220.666	247.689	249.626	501.647	476.856	37.404	30.904	112.522	186.7	238.891	259.328	526.457	465.063
HPODL_01755	hypothetical protein HPODL_01755	XP_013933749.1	17.862	12.1882	32.028	34.5941	50.216	33.3189	38.9501	41.9114	15.7972	14.0688	15.1134	20.2348	37.7743	33.6062	30.8143	35.9281
HPODL_01756	hypothetical protein HPODL_01756	XP_013933750.1	7.12455	7.68716	10.447	14.8606	12.7083	7.53087	18.474	14.4843	3.39662	3.53891	20.2099	10.574	11.1312	11.2965	16.7696	13.0418
HPODL_01757	hypothetical protein HPODL_01757	XP_013933751.1	41.8765	48.2194	78.4251	52.1382	64.3738	64.5292	104.362	70.6657	13.8884	30.3236	106.298	50.4418	107.882	90.2152	66.1202	105.441
HPODL_01758	proline-specific permease put4	XP_013933752.1	612.258	524.812	205.695	183.274	168.685	108.372	91.9941	104.897	215.191	208.276	489.642	181.05	115.274	128.434	50.3415	34.7062
HPODL_01759	Lactose permease	XP_013933753.1	3209.43	3189.95	2016.3	1899.45	1698.39	1702.15	3804.79	3824.03	2731.91	2681.25	3302.61	2201.42	1787.88	1855.81	3286.31	3194.29
HPODL_01760	cytidine/uridine-specific hydrolase	XP_013933754.1	19.5358	18.4383	14.2058	14.6655	7.00635	4.77314	8.41139	8.45806	14.3576	14.0619	22.3503	16.5056	6.31015	6.09562	5.31146	6.04344
HPODL_01761	hypothetical protein HPODL_01761	XP_013933757.1	39.3701	39.3131	64.361	52.2887	41.0103	33.0806	41.7495	66.4704	41.9357	36.6868	82.1276	83.5237	51.442	55.1836	49.3755	59.1422
HPODL_01762	Gamma-glutamyltransferase	XP_013933758.1	20.3533	18.1307	37.4964	35.4637	18.0598	17.6271	26.5722	28.7883	20.0009	19.6615	46.2403	46.236	19.6527	22.4337	28.2834	27.1655
HPODL_01763	siderochrome-iron transporter	XP_013933759.1	929.998	887.133	509.585	506.411	416.191	520.698	944.573	1081.65	485.314	475.567	1062.78	651.776	471.836	508.449	1419.81	1405.95
HPODL_01764	flavin-containing monooxygenase	XP_013933760.1	1913.69	1788.94	1166.97	1179.99	1008.36	918.439	997.224	880.637	1785.91	1726.72	1358.91	1237.28	1012.7	982.77	616.653	733.753
HPODL_01765	Ribosome maturation protein SDO1	XP_013933761.1	8.74156	8.57442	47.3881	48.4915	59.1813	48.8688	31.7228	33.3109	71.9341	66.1767	16.5662	51.5286	55.8017	56.9117	27.3096	33.1674
HPODL_01766	Steryl ester hydrolase, catalyzes steryl ester hydrolysis at the plasma membrane	XP_013933762.1	621.645	638.333	220.258	221.794	162.053	128.088	76.1414	66.3393	326.873	330.596	396.365	215.664	133.875	135.581	43.5554	50.383
HPODL_01767	hypothetical protein HPODL_01767	XP_013933763.1	34.3071	41.733	95.1048	86.8594	124.752	167.804	128.174	134.295	30.6123	30.5706	99.9464	75.0583	117.403	118.676	74.0162	84.6798
HPODL_01768	Nitrosoguanidine resistance protein SNG1	XP_013933764.1	618.051	612.078	554.588	538.937	1097.68	1007.46	1373.98	1238.21	399.607	344.442	833.677	541.103	889.11	974.324	460.838	439.282
HPODL_01769	Threonine dehydratase, mitochondrial	XP_013933765.1	820.786	683.109	652.773	665.952	266.101	275.189	362.154	308.261	1921.2	1738.41	544.841	921.898	454.371	450.19	443.999	463.576
HPODL_01770	Altered inheritance rate of mitochondria protein 38	XP_013933766.1	678.108	510.077	164.171	143.888	119.966	130.588	154.259	145.877	620.833	589.845	336.297	287.032	218.663	246.443	143.03	143.741
HPODL_01771	Mannan endo-1,6-alpha-mannosidase DCW1	XP_013933767.1	1405.38	1144	950.293	939.248	560.882	588.78	846.411	824.158	1020.71	1012.53	1160.3	1223.1	679.441	730.299	835.987	838.639
HPODL_01772	Divalent metal ion transporter involved in manganese homeostasis	XP_013933768.1	3245.76	2647.74	874.185	863.859	560.904	472.17	530.921	561.392	1598.44	1656.59	1614.14	994.464	549.472	538.505	376.383	369.537
HPODL_01773	hypothetical protein HPODL_01773	XP_013933769.1	846.915	854.473	812.291	799.691	462.759	391.797	395.967	355.93	581.487	627.369	1167.92	879.76	536.836	534.037	376.045	327.792
HPODL_01774	tRNA-dihydrouridine(20) synthase	XP_013933770.1	799.598	680.132	1190.28	1237.48	1080.15	874.541	837.067	842.941	2054.33	1831.39	657.606	1068.89	1090.89	939.742	826.503	824.135
HPODL_01775	Iron-sulfur clusters transporter ATM1, mitochondrial	XP_013933771.1	102.975	104.373	216.373	238.848	163.573	137.8	179.944	178.237	245.608	228.016	171.896	196.54	163.129	163.127	185.775	192.821
HPODL_01776	hypothetical protein HPODL_01776	XP_013933772.1	2949.56	2888.7	4897.4	4880.72	3523.16	2886.83	2939.83	2942.72	1688.31	1703.71	6625.6	4575.79	3127.77	3604.1	2828.48	2531.49
HPODL_01777	bdf1p	XP_013933773.1	988.314	803.464	1414.29	1394.95	742.412	867.337	701.979	672.181	1368.78	1268.55	1369.59	1360.09	899.489	902.803	606.699	603.663
HPODL_01778	hypothetical protein HPODL_01778	XP_013933774.1	51.5504	63.7977	53.9286	50.8935	37.6789	36.469	42.8291	46.0969	58.0949	59.5609	58.2826	49.9209	37.8294	34.0209	35.793	32.5806
HPODL_01779	hypothetical protein HPODL_01779	XP_013933775.1	292.479	243.589	125.438	126.304	90.4308	114.624	143.671	133.115	537.469	442.05	412.601	401.251	257.534	259.316	131.984	146.175
HPODL_01780	Polyadenylate-binding protein 2	XP_013933776.1	14.9539	12.1486	35.5693	33.2939	19.0891	20.7609	16.416	12.4686	55.2379	55.0839	21.9701	35.5781	21.5027	21.1539	9.73034	14.7031
HPODL_01781	hypothetical protein HPODL_01781	XP_013933777.1	309.408	243.999	173.224	172.466	123.311	124.919	171.218	169.472	124.996	124.487	329.704	174.069	136.261	147.389	149	118.962
HPODL_01782	Membrane protein involved in zinc metabolism, member of the four-protein IZH family	XP_013933778.1	899.181	832.819	541.773	460.518	359.418	374.665	506.357	506.033	574.544	564.553	799.116	525.397	460.429	588.911	496.25	426.297
HPODL_01783	Lactose regulatory protein LAC9	XP_013933779.1	353.697	270.169	565.252	558.23	335.93	559.216	905.16	839.648	163.246	192.931	835.556	573.583	420.81	490.002	671.5	676.633
HPODL_01784	MFS sugar transporter	XP_013933780.1	1721.8	1375.31	5941.33	5489.25	5111.61	7088.96	6891.66	6348.29	718.213	921.252	7354.63	4708.17	3822.37	4346.28	4630.14	4278.58
HPODL_01785	Pyrimidine precursor biosynthesis enzyme THI13	XP_013933781.1	578701	531829	123127	111006	40381.5	55270.1	79538.5	89119.6	297563	308080	414003	273471	102419	113405	71368.5	70027.2
HPODL_01786	putative transcription factor TFIIIB subunit	XP_013933782.1	71.6309	66.0315	212.09	213.685	163.224	157.301	206.713	189.15	195.991	185.638	139.629	242.253	183.687	168.56	185.359	172.705
HPODL_01787	hypothetical protein HPODL_01787	XP_013933783.1	12.5683	11.9638	31.4446	31.9466	26.7056	25.9172	22.2004	21.2291	32.4119	29.9828	20.5704	31.7972	26.31	27.6426	17.3325	16.5204
HPODL_01788	family 17 glucosidase SCW10	XP_013933784.1	94543.8	88071.9	61869.6	57080.1	20418.4	45312	45670.6	43895.2	51753.1	52906.8	118362	62732.5	34204.1	29888.3	41043.5	39151
HPODL_01789	hypothetical protein HPODL_01789	XP_013933785.1	9.89209	21.5996	51.3199	54.5558	97.5676	111.435	82.7615	94.1468	65.6145	69.5194	47.4957	62.8962	111.368	105.275	64.7319	71.9734
HPODL_01790	Eukaryotic translation initiation factor 3 subunit B	XP_013933786.1	963.59	833.377	744.51	770.207	380.372	345.461	371.297	377.911	1557.94	1491.57	642.133	801.045	475.432	482.617	387.804	379.548
HPODL_01791	Peroxisomal primary amine oxidase	XP_013933787.1	5267.76	5080.29	709.323	609.152	269.698	204.893	382.625	411.382	2414.3	2496.55	1004.88	630.029	291.287	284.734	303.881	252.52
HPODL_01792	Tropomyosin-like protein	XP_013933788.1	19.8525	15.855	55.0794	53.2715	41.6212	33.3388	36.8649	33.2627	41.7893	40.9852	55.2306	69.8235	49.4565	43.1635	38.6303	30.0584
HPODL_01793	F0F1-type ATP synthase, epsilon subunit (mitochondrial delta subunit)	XP_013933789.1	803.796	780.18	615.608	567.532	384.6	429.648	379.044	354.304	586.297	569.012	1375.84	768.407	625.96	613.24	368.305	369.696
HPODL_01794	SWI/SNF complex subunit SMARCC1	XP_013933790.1	117.098	120.773	531.559	540.563	345.988	295.101	359.008	316.223	404.285	393.444	161.969	566.115	337.652	324.775	313.279	306.801
HPODL_01795	hypothetical protein HPODL_01795	XP_013933791.1	59.7714	57.4463	65.5732	61.9987	52.7185	63.8207	100.545	97.3261	42.4174	48.3597	134.88	81.6363	65.3114	69.2766	93.8416	92.4471
HPODL_01796	Cutinase transcription factor 1 alpha	XP_013933792.1	91.9666	85.2441	169.208	166.021	170.759	163.412	235.6	218.48	70.2185	66.0828	125.368	144.35	154.639	141.635	215.472	200.729
HPODL_01797	hypothetical protein HPODL_01797	XP_013933793.1	75.3845	72.2792	150.798	156.667	174.934	153.971	106.052	97.3645	104.81	108.606	75.4683	121.248	129.194	126.548	100.139	90.6488
HPODL_01798	1,3-beta-glucanosyltransferase	XP_013933794.1	180.251	128.585	290.34	388.14	83.5119	183.399	72.6804	102.97	119.787	81.395	97.2896	156.73	67.6274	48.7162	143.26	65.446
HPODL_01799	hypothetical protein HPODL_01799	XP_013933795.1	19.7078	23.9429	40.707	43.0241	50.3786	46.8387	55.7544	52.306	27.1854	28.6312	38.31	58.0041	67.4593	67.017	57.8754	61.2807
HPODL_01800	Riboflavin synthase	XP_013933797.1	21.5308	27.0304	112.72	113.829	153.81	138.832	164.247	158.93	98.3123	93.934	38.2198	116.329	139.538	132.527	195.807	198.679
HPODL_01801	Ribosome assembly protein SQT1	XP_013933798.1	2202.83	2513.19	912.911	827.046	1081.67	914.983	811.402	875.086	1805.72	1701.61	988.542	968.539	1067.16	1029.17	810.553	734.832
HPODL_01802	Protein pleiotropic regulatory locus 1	XP_013933799.1	524.491	481.585	531.304	539.815	532.033	495.547	474.583	466.669	421.978	416.769	427.485	515.268	491.835	481.626	427.026	468.534
HPODL_01803	Autophagy-related protein 3	XP_013933800.1	5032.01	4902.31	18915.9	18523.5	20153.8	18104.3	20637	18958.6	11646.7	11928	11282.9	19388.6	20801.5	20102.2	24925.9	24671.8
HPODL_01804	Pyrroline-5-carboxylate reductase	XP_013933801.1	644.04	607.914	262.831	265.6	345.411	355.697	293.701	298.119	260.309	277.358	435.452	247.934	313.575	337.109	253.606	243.214
HPODL_01805	Histone demethylase JHD2	XP_013933804.1	203.113	180.494	342.405	355.864	439.038	349.657	412.217	410.692	209.547	201.522	222.883	369.21	406.217	407.18	421.064	415.724
HPODL_01806	ATP synthase subunit beta, mitochondrial	XP_013933805.1	68381.5	62339.4	29114.2	30592.4	22227.3	23907.8	18320.7	18558.7	26460.9	26263.8	53804.7	33961.6	32474	33075.4	20220.8	20388.4
HPODL_01807	zinc metalloprotease	XP_013933806.1	4484.43	3886.13	1607.3	1569.46	1359.24	1377.19	1395.37	1446.63	1726.07	1745.21	2187.66	1439.84	1258.75	1347.36	1023.03	968.51
HPODL_01809	UDP-galactose transporter related protein	XP_013933808.1	6659.62	6754.84	2452.87	2495.5	2348.77	2300.32	2631.98	2949.32	4567.15	4776.89	2635.97	2535.95	2106.85	2015.27	1987.85	2072.46
HPODL_01810	hypothetical protein HPODL_01810	XP_013933809.1	44.3035	54.464	69.2631	68.6489	18.8552	30.1101	5.77045	7.72615	66.0273	62.7981	42.8925	57.1496	22.9532	20.6608	2.41432	2.28349
HPODL_01811	Phospholipid:diacylglycerol acyltransferase	XP_013933810.1	244.974	229.962	299.447	315.133	243.681	188.125	218.412	187.003	333.353	327.08	152.381	347.873	231.196	212.277	180.071	200.741
HPODL_01812	Mediator of RNA polymerase II transcription subunit 17	XP_013933811.1	105.874	117.775	170.905	176.346	155.435	114.905	148.267	144.889	171.387	164.941	85.2415	168.324	140.234	122.327	97.0928	100.908
HPODL_01813	2-dehydropantoate 2-reductase	XP_013933812.1	1538.51	1884.13	2842.22	2809.67	4120.5	3580.24	2546.92	2715.58	2974.43	3194.62	1074.99	2290.9	3118.37	3034.24	1946.87	1927.02
HPODL_01814	hypothetical protein HPODL_01814	XP_013933813.1	1589.49	1789.48	7724.04	7525.28	9405.53	8385.4	11041.8	10914.8	3536.33	3921.33	3215.96	8301.28	9467.83	9277.73	10265.2	9598.75
HPODL_01815	Zinc cluster transcriptional activator involved in conferring resistance to ketoconazole	XP_013933814.1	244.19	230.329	288.573	310.387	242.297	219.759	262.274	247.924	163.903	160.068	209.045	265.455	239.869	250.215	241.739	198.103
HPODL_01816	peptidyl-tRNA hydrolase, PTH1 family	XP_013933815.1	12.7339	12.0521	13.308	11.8469	8.85926	6.8238	9.20367	8.48484	27.2656	27.8073	15.5296	16.1913	10.8168	10.7373	11.6623	9.48008
HPODL_01817	hypothetical protein HPODL_01817	XP_013933816.1	29.7936	53.1926	2049.77	2089.89	3508.92	3422.52	1880.94	1995.72	96.1265	176.283	726.375	1605.7	2180.5	2244.09	1381.92	1285.43
HPODL_01818	Transcription elongation factor S-II	XP_013933817.1	27.5887	21.2623	92.7079	103.858	59.2927	57.0235	87.1462	81.8068	116.304	102.757	41.5998	113.389	68.5032	63.1924	90.4234	84.204
HPODL_01819	Aspartate aminotransferase 1	XP_013933818.1	6105.98	6480.85	1373.37	1454.18	546.114	338.212	305.423	351.085	5746.32	6889.32	4250.41	4325.08	1776.11	1305.11	700.487	661.025
HPODL_01820	Protein phosphatase 1 regulatory subunit SDS22	XP_013933819.1	530.609	653.641	1866.47	1944.84	2469.57	2058.14	2108.53	2090.55	2072.84	2151.84	792.215	2529.3	2830.69	2776.05	2278	2338.92
HPODL_01821	Acyl carrier protein, mitochondrial subunit	XP_013933820.1	322.092	450.733	477.217	472.56	590.367	761.22	612.447	659.878	465.918	496.852	614.733	575.371	691.525	711.126	587.352	624.511
HPODL_01822	E3 ubiquitin-protein ligase BRE1	XP_013933821.1	656.526	530.234	837.293	850.685	875.796	761.031	773.967	716.696	715.175	657.473	540.196	824.107	834.682	761.437	625.495	680.206
HPODL_01823	Urea amidolyase	XP_013933822.1	394.034	334.7	90.3731	90.2738	66.4299	57.7548	90.8879	87.8436	184.987	198.431	109.834	91.9628	82.1964	82.7278	101.655	103.302
HPODL_01824	ubiquitin carboxyl-terminal hydrolase 16	XP_013933823.1	1604.71	1246.84	882.829	883.031	865.271	814.611	774.57	804.472	810.044	806.28	1055.02	810.409	789.533	809.046	667.622	646.253
HPODL_01825	ATP-dependent molecular chaperone HSC82	XP_013933824.1	4112.2	4278.17	3717.15	3789.64	3499.84	3017.11	3718.11	3664.93	6920.59	7223.54	2585.74	3654.72	3282.18	3282.53	5032.04	4917.76
HPODL_01826	Ras GTPase-activating-like protein rng2	XP_013933825.1	75.6011	80.9137	204.501	225.076	91.2225	104.435	89.0081	90.03	207.261	204.086	33.9654	167.6	92.4387	92.1425	54.5367	54.4144
HPODL_01827	Palmitoyltransferase for Vac8p, required for vacuolar membrane fusion	XP_013933826.1	89.7715	89.2952	43.0597	43.6094	43.1575	40.5666	39.5497	42.4555	57.0485	55.9037	84.8281	47.5394	37.7944	41.1983	35.611	33.1775
HPODL_01828	Histone deacetylase RPD3	XP_013933827.1	1519.5	1440.7	1047.38	1087.96	755.393	658.635	834.32	826.024	1222.48	1134.9	889.446	1047.04	648.936	651.037	823.778	826.765
HPODL_01829	Mitochondrial NADH kinase, phosphorylates NADH	XP_013933828.1	730.798	764.86	909.11	917.579	1024.7	1023.57	1645.11	1815.03	635.155	547.587	809.504	843.595	806.753	843.046	1297.07	1204.86
HPODL_01830	lipase C16A3.12c	XP_013933829.1	819.806	757.192	762.397	788.994	688.696	523.868	356.228	353.775	401.442	408.458	1025.51	615.058	550.594	529.316	177.978	159.271
HPODL_01831	Fluconazole resistance protein 1	XP_013933830.1	65.1934	64.523	359.561	470.303	451.234	463.427	349.275	361.47	71.682	68.9876	339.409	415.506	543.304	523.248	244.1	293.803
HPODL_01832	chitin synthase	XP_013933831.1	249.296	225.363	207.064	203.772	171.87	135.455	131.258	138.577	189.434	197.413	162.959	191.09	139.45	168.602	82.7878	77.2248
HPODL_01833	hypothetical protein HPODL_01833	XP_013933832.1	218.17	197.139	134.81	121.231	98.9487	100.118	93.252	97.5211	106.777	95.2043	199.4	120.505	114.981	123.306	77.6508	76.3326
HPODL_01834	putative RNA binding protein (Arp)	XP_013933833.1	349.015	358.494	162.69	164.849	56.4166	56.0011	88.5895	84.398	262.705	252.071	254.749	181.606	87.0205	76.6166	84.8786	75.9928
HPODL_01835	Enhanced filamentous growth protein	XP_013933834.1	3469.23	3279.37	5052.44	4838.88	2633.67	2873.39	2993.41	2803.92	2931.03	2920.65	6057.33	4791.22	2928.51	2992.14	3324.38	2916.29
HPODL_01836	hypothetical protein HPODL_01836	XP_013933837.1	1322.3	1170.88	1864.68	1797.08	1291.82	1183.39	871.233	856.822	1340.01	1389.5	3338.7	2165.17	1904.03	1771.6	778.29	820.348
HPODL_01837	hypothetical protein HPODL_01837	XP_013933838.1	81.3692	106.878	409.758	442.249	213.085	237.914	106.917	110.526	325.107	300.851	142.368	390.014	213.141	212.052	78.958	65.2211
HPODL_01838	Malate synthase, glyoxysomal	XP_013933839.1	262.087	296.789	999.415	947.482	1361.42	1087.03	1681.9	1617.61	197.133	205.588	1024.34	907.383	1229.24	1174.46	3276.77	3610.53
HPODL_01839	F-box protein HRT3	XP_013933840.1	1285.56	989.264	995.808	917.591	1125.92	791.453	684.873	653.297	1043.49	1099.52	1035.63	1067.38	881.571	899.897	581.504	579.47
HPODL_01840	hypothetical protein HPODL_01840	XP_013933841.1	174.269	81.6414	214.537	195.863	34.7966	82.4809	250.255	305.737	62.0018	66.1192	262.528	285.665	13.8015	25.7758	341.096	251.915
HPODL_01841	hypothetical protein HPODL_01841	XP_013933842.1	51.9801	41.0139	80.5231	87.5842	85.3883	69.8157	79.7811	72.95	26.3259	24.595	104.105	82.0041	68.3149	79.2182	78.3267	73.3979
HPODL_01842	ribonuclease Z	XP_013933843.1	165.874	154.696	133.374	150.222	104.03	92.8705	83.9263	83.4065	167.619	167.523	79.0245	135.298	99.0535	98.6768	84.7403	77.6074
HPODL_01843	rRNA biogenesis protein RRP5	XP_013933844.1	143.67	151.424	86.5155	95.4125	59.5766	50.547	55.2854	56.3212	238.426	221.909	37.7385	83.7152	79.4509	81.8567	52.155	57.0284
HPODL_01844	putative secreted protein	XP_013933845.1	125.867	123.46	198.058	241.8	36.3095	39.8693	342.74	263.351	61.1391	77.0234	314.899	234.977	29.4032	14.1206	198.84	263.207
HPODL_01845	BRCA1-associated protein	XP_013933846.1	185.345	199.259	440.966	481.676	503.769	384.084	430.303	418.323	274.257	285.842	176.725	415.558	395.307	395.325	456.279	446.111
HPODL_01846	hypothetical protein HPODL_01846	XP_013933847.1	275.812	295.47	541.227	555.797	674.917	556.35	528.635	542.737	531.644	557.961	183.555	478.912	568.185	556.833	412.433	413.627
HPODL_01847	hypothetical protein HPODL_01847	XP_013933848.1	154.46	171.731	469.755	448.105	359.143	334.679	392.837	397.119	411.133	404.597	220.852	441.664	404.357	379.262	340.453	366.238
HPODL_01848	ubiquitinyl hydrolase 1	XP_013933849.1	171.469	155.952	83.0384	87.749	90.2154	88.1533	140.647	136.7	55.5536	54.2634	177.516	77.1463	81.6454	83.9532	96.6414	85.4969
HPODL_01849	brain protein 44	XP_013933851.1	553.436	622.238	385.726	365.938	484.101	603.194	537.712	535.305	297.628	332.963	574.456	323.278	456.244	507.992	380.076	411.036
HPODL_01850	Transcription factor tau subunit	XP_013933852.1	147.077	126.324	329.055	340.945	361.055	284.165	336.73	300.63	221.466	220.289	180.992	315.84	300.911	271.639	262.105	246.924
HPODL_01851	Transcription factor BYE1	XP_013933853.1	188.622	201.863	476.195	492.006	301.932	283.151	331.172	303.368	351.882	351.568	260.603	509.981	351.547	362.19	340.591	336.037
HPODL_01852	60S ribosomal protein L14	XP_013933854.1	404.158	691.305	1616.82	1616.03	2131.68	2184.77	2175.54	2229.89	3271.87	3227.93	757.571	1480.99	1950.05	1868.06	1920.15	2251.67
HPODL_01853	hypothetical protein HPODL_01853	XP_013933855.1	24.1561	34.3035	88.2221	88.4266	210.933	274.728	199.83	212.497	61.879	67.3947	58.2418	90.4314	204.779	202.046	145.479	167.125
HPODL_01854	F-actin-capping protein subunit alpha	XP_013933856.1	53.4738	60.5877	162.702	161.621	169.496	156.774	164.093	155.332	126.398	124.98	115.688	150.933	169.461	164.869	181.299	165.282
HPODL_01855	hypothetical protein HPODL_01855	XP_013933857.1	39.5727	41.0029	35.7561	41.3795	28.2279	28.0712	100.977	101.981	11.1603	18.5655	34.1948	27.5739	26.6172	26.5122	75.3411	86.8161
HPODL_01856	hypothetical protein HPODL_01856	XP_013933858.1	85.8832	70.3382	179.143	170.285	236.199	287.378	362.644	334.069	61.6407	71.5594	245.277	166.141	203.135	211.72	329.754	318.995
HPODL_01857	hypothetical protein HPODL_01857	XP_013933859.1	56.449	40.631	95.3718	93.5731	92.8449	107.996	132.911	102.396	33.0592	30.3474	119.753	96.3865	109.63	116.458	111.02	91.5393
HPODL_01858	elongation factor EF-1 alpha subunit	XP_013933860.1	410.303	331.815	434.843	427.603	332.112	305.532	380.7	343.339	337.238	327.405	476.428	463.967	388.586	414.66	420.517	344.887
HPODL_01859	hypothetical protein HPODL_01859	XP_013933861.1	51.5815	39.0526	34.0165	33.906	27.0814	27.9872	31.8184	29.7416	47.079	48.739	57.3976	42.0133	32.3047	32.8468	30.0726	30.5493
HPODL_01860	sorting nexin 3	XP_013933862.1	228.914	205.866	414.121	403.764	330.884	291.308	363.571	329.651	329.692	338.203	380.478	433.996	347.798	361.517	335.61	328.883
HPODL_01861	hypothetical protein HPODL_01861	XP_013933863.1	14.6871	19.5259	13.9052	13.0024	6.49537	6.67934	5.34232	4.44185	15.5087	18.6198	17.0557	13.4511	11.2712	7.81865	5.14268	3.99948
HPODL_01862	hypothetical protein HPODL_01862	XP_013933864.1	64.4071	59.7725	27.2306	26.0408	8.4158	7.79926	10.3803	7.99059	60.2245	61.9158	35.4757	35.1203	11.5649	15.1632	10.4995	7.28362
HPODL_01863	Essential subunit of the Pan2p-Pan3p poly(A)-ribonuclease comple	XP_013933865.1	113.927	106.22	86.8022	81.2554	38.3117	47.2418	60.1336	55.7285	99.9995	93.2536	123.34	98.1918	54.9051	65.3798	51.7365	45.8185
HPODL_01864	hypothetical protein HPODL_01864	XP_013933866.1	987.089	788.349	824.179	788.28	536.862	564.024	427.297	469.422	628.698	649.792	1812.6	914.901	634.869	593.487	360.119	298.013
HPODL_01865	Protein of the Sec1p/Munc-18 family, essential for vacuolar protein sorting	XP_013933867.1	262.095	205.451	332.446	312.549	276.339	254.104	276.159	259.623	177.455	168.929	419.54	334.947	297.817	320.846	240.841	235.746
HPODL_01866	Histone deacetylase complex subunit CTI6	XP_013933868.1	1814.65	1659.7	1834.37	1748.24	1509.01	1347.19	1647.42	1580.22	1285.83	1297	2591.99	1887.96	1414.81	1503.59	1566.07	1459.2
HPODL_01867	mRNA (guanine-N(7)-)-methyltransferase	XP_013933869.1	856.808	859.335	643.891	627.022	449.286	394.567	497.691	481.002	876.194	840.237	1026.95	720.597	547.46	577.377	469.972	461.972
HPODL_01868	RNA helicase in the DEAD-box family, necessary for prespliceosome formation	XP_013933870.1	123.189	96.5149	108.401	115.726	70.457	69.1298	70.7111	65.7256	95.5443	98.9282	156.016	133.259	77.6538	81.7695	67.3447	52.7333
HPODL_01869	putative membrane protein	XP_013933871.1	94.9697	85.7234	93.9786	89.561	52.8807	69.2394	96.3903	97.7972	64.7027	68.8485	130.903	94.5192	65.8644	69.143	93.2279	88.6149
HPODL_01870	Homeobox protein CUP9	XP_013933872.1	8.86353	7.66164	23.557	17.5087	13.5516	22.8887	28.0107	25.9237	5.01799	7.18677	32.6162	23.7885	17.4408	13.2303	25.7619	20.0232
HPODL_01871	hypothetical protein HPODL_01871	XP_013933873.1	31.7303	26.1216	54.8879	54.2656	31.4577	33.399	43.9029	38.5164	40.79	44.0054	62.6282	71.3683	38.1832	38.1824	40.6964	30.89
HPODL_01872	Essential component of the nuclear pore complex, which mediates nuclear import and export	XP_013933875.1	243.861	241.941	143.278	134.565	67.7096	68.7946	73.0766	63.7899	127.436	132.234	218.114	138.623	96.7056	97.6029	57.5949	52.6059
HPODL_01873	Protein wos2	XP_013933876.1	146.388	137.479	395.553	410.23	359.688	364.248	344.304	336.368	413.022	432.331	298.843	391.496	375.016	359.927	450.576	459.861
HPODL_01874	Glucose-6-phosphate 1-epimerase (hexose-6-phosphate mutarotase)	XP_013933877.1	8.19323	7.14362	79.3521	82.7667	78.2441	67.784	83.862	82.6116	6.55841	7.00458	90.8337	99.2322	91.78	99.5876	61.7836	54.6898
HPODL_01875	Iron transport multicopper oxidase FET3	XP_013933878.1	827.249	716.615	196.918	167.215	96.8159	96.2635	169.664	174.069	417.638	403.728	389.431	221.976	134.859	120.04	145.659	144.518
HPODL_01876	Protein CCC1	XP_013933879.1	371.819	354.281	291.116	292.436	368.013	343.403	300.738	267.092	216.301	214.177	372.714	255.367	325.526	329.069	177.602	176.596
HPODL_01877	Sterol 24-C-methyltransferase	XP_013933880.1	4822.96	4917.7	9561.19	9998.7	6875.3	6805.92	3942.11	3536.29	11186.4	10717.9	4540.18	9379.64	6414.32	6075.13	3175.88	3210.8
HPODL_01878	yapsin 1	XP_013933881.1	1238.53	1073.26	1633.84	1690.25	1895.79	1632.05	1852.82	2141.38	785.196	839.525	2731.58	1823.63	1966.94	2069.52	1144.49	1252.19
HPODL_01879	Ribosome assembly protein 3	XP_013933882.1	30.7089	30.739	111.94	111.791	164.462	153.126	133.329	135.447	148.984	149.816	48.7569	102.112	133.73	131.394	65.0665	89.3474
HPODL_01880	Cytosolic protein required for sporulation	XP_013933883.1	220.248	197.89	499.778	484.941	619.604	545.595	669.994	628.176	259.567	254.07	338.247	455.894	508.763	485.416	533.228	477.65
HPODL_01881	Subunit of the vacuole fusion and protein sorting HOPS complex and the CORVET tethering complex	XP_013933885.1	130.536	120.208	116.238	124.086	85.5909	68.753	70.0035	66.3454	103.832	95.556	147.034	123.089	88.0138	90.2534	60.3534	62.9733
HPODL_01882	hypothetical protein HPODL_01882	XP_013933886.1	273.578	262.343	239.504	242.712	141.736	146.245	110.852	124.274	195.755	197.709	212.937	208.259	154.91	158.188	102.6	84.6285
HPODL_01883	NOP4 Nucleolar protein	XP_013933887.1	110.096	106.875	159.562	171.682	70.2729	50.9441	72.9425	79.3412	421.399	339.645	58.8354	194.364	89.3144	84.5768	83.9417	89.477
HPODL_01884	tRNA (uracil-O(2)-)-methyltransferase	XP_013933888.1	383.513	368.884	167.643	159.25	116.606	106.657	135.607	122.172	211.65	240.416	215.509	182.832	140.188	150.41	139.275	144.585
HPODL_01885	Negative regulator of the PHO system	XP_013933889.1	94.9339	108.171	114.497	115.915	122.637	108.055	123.987	123.275	97.1999	93.8558	89.3994	105.941	95.5632	100.337	123.042	119.571
HPODL_01887	hypothetical protein HPODL_01887	XP_013933891.1	54.6215	60.1568	332.846	377.062	656.557	522.847	619.892	608.894	50.2541	59.6393	199.131	277.809	483.053	498.558	520.068	508.068
HPODL_01888	hypothetical protein HPODL_01888	XP_013933892.1	3.94583	5.52912	19.1659	18.8322	19.3374	20.5038	18.2321	15.9396	18.7042	20.4562	5.74523	19.0746	23.9283	20.6126	17.2295	18.686
HPODL_01889	Heat shock protein 42	XP_013933893.1	3.26542	4.22211	71.6418	73.1488	102.688	93.1668	119.919	113.954	20.6628	22.205	20.9541	80.8224	97.6606	93.9905	172.887	142.966
HPODL_01890	hypothetical protein HPODL_01890	XP_013933894.1	64.361	109.124	231.291	237.582	304.295	300.982	223.581	228.643	181.376	179.856	102.387	191.541	235.089	221.442	191.331	190.233
HPODL_01891	histone H3.1/H3.2	XP_013933895.1	178.688	276.531	2611	2665.9	3059.15	3147.14	2092.24	2056.51	988.02	995.225	1168.68	2155.05	2583.5	2511.51	1649.3	1524.14
HPODL_01892	Histone H4	XP_013933896.1	55.8554	70.7638	3613.87	3846.76	4537.58	4669.9	2020.27	1859.63	2148.6	2127.46	499.228	3460.41	4146.54	3348.99	1814.65	2047.98
HPODL_01893	PHO85 cyclin CLG1	XP_013933897.1	16058.7	16705.9	9958.32	10354.9	15975.1	14020.4	17448.9	19059.6	11679	11230.9	11513.8	9257.87	12608.2	12692.7	14974.4	15308.3
HPODL_01894	hypothetical protein HPODL_01894	XP_013933898.1	27.2802	33.4034	115.666	117.287	163.291	169.681	168.349	173.32	61.4503	67.7267	85.453	119.382	154.469	157.065	135.257	150.696
HPODL_01895	hypothetical protein HPODL_01895	XP_013933899.1	8.28383	9.45852	84.6963	89.368	147.247	146.374	103.006	98.9655	70.4704	66.4299	27.153	75.2401	115.898	118.84	71.6172	82.4537
HPODL_01896	Superoxide dismutase 1 copper chaperone	XP_013933900.1	64.7105	66.8783	87.8387	87.1559	87.2853	97.0316	104.654	112.961	60.6669	65.2339	145.779	92.2572	115.75	123.685	84.2097	91.4208
HPODL_01897	hypothetical protein HPODL_01897	XP_013933902.1	163.545	161.045	152.518	133.818	47.1586	88.3329	151.213	138.498	133.859	139.718	177.953	165.927	65.3957	71.3808	96.667	74.3125
HPODL_01898	putative nuclear protein	XP_013933903.1	1427.61	1129.38	1438.05	1458.16	1075.93	966.201	1660.72	1496.37	2067.87	1922.25	886.908	1615.82	1226.29	1164.39	1674.92	1735.31
HPODL_01899	uroporphyrin-III C-methyltransferase	XP_013933904.1	1308.57	1220.75	673.369	691.439	523.353	406.183	626.11	595.937	1187.79	1079.09	879.035	908.01	686.402	626.85	630.986	624.552
HPODL_01900	AN1-type zinc finger protein	XP_013933905.1	74.3808	69.1526	212.489	207.413	231.141	177.608	148.844	157.947	146.397	153.424	178.866	263.018	286.822	278.277	129.23	133.753
HPODL_01901	hypothetical protein HPODL_01901	XP_013933906.1	1153.71	1015.35	1595.77	1753.48	1362.16	1085.98	1172.7	1043	1152.14	1194.65	2471.79	1820.39	1437.38	1342.67	1186.67	1206.49
HPODL_01902	hypothetical protein HPODL_01902	XP_013933907.1	688.706	596.337	1038.17	1135.96	726.191	952.433	1361.24	1316.75	400.801	430.915	1703.74	902.313	1148.83	1249.68	1226.58	1116.85
HPODL_01903	Pre-mRNA-splicing factor CEF1	XP_013933908.1	85.7379	66.9714	163.306	167.858	133.054	93.5367	87.5281	82.664	231.165	224.091	53.8283	199.788	167.881	116.688	81.0695	96.7832
HPODL_01904	Protein EFR3	XP_013933909.1	152.058	173.014	260.567	268.533	344.395	264.731	210.204	205.781	209.577	198.313	118.367	233.997	284.242	275.018	156.518	150.159
HPODL_01905	hypothetical protein HPODL_01905	XP_013933910.1	21.5509	28.3121	214.706	225.273	343.658	292.929	248.539	234.388	225.913	227.314	53.9857	210.224	292.235	270.71	241.945	281.028
HPODL_01906	Translation machinery-associated protein 16	XP_013933911.1	3.33058	4.27667	23.8084	26.782	27.602	23.3259	10.7849	12.7588	52.0815	46.6055	6.89105	24.5658	25.3308	19.9234	11.301	10.7626
HPODL_01907	hypothetical protein HPODL_01907	XP_013933912.1	536.576	504.886	620.726	615.435	626.339	580.164	696.548	720.434	379.888	404.44	667.674	604.666	609.783	638.724	681.946	696.808
HPODL_01908	Styryl dye vacuolar localization protein 3	XP_013933913.1	355.778	272.644	181.197	192.583	121.116	125.787	163.623	167.212	143.475	127.37	300.404	179.871	144.356	157.894	130.411	117.289
HPODL_01909	putative mitochondrial carrier	XP_013933915.1	24.6273	23.4185	25.466	25.0025	6.2308	7.34456	7.70083	7.39751	50.1207	48.9786	35.8843	42.7792	17.7873	13.3707	16.444	19.6819
HPODL_01910	Nitrogen regulatory protein areA	XP_013933916.1	1662.05	1563.03	1832.25	1817.15	1215.93	1321.95	1738.28	1666.93	1275.46	1281.51	1915.46	1668.77	1303.75	1322.3	1493.33	1374.03
HPODL_01911	Molecular chaperone	XP_013933917.1	1584.02	1259.06	1737.75	1787.6	1276.91	1124.41	1295.87	1209.25	2948.18	2619.69	1335.8	1885.78	1438.81	1337.76	1432.6	1303.08
HPODL_01912	hypothetical protein HPODL_01912	XP_013933918.1	50.4905	40.0703	46.2726	46.2477	23.6851	20.5489	20.2021	19.8509	41.5777	48.6841	40.4238	48.1407	27.1971	26.8371	18.058	23.3736
HPODL_01913	hypothetical protein HPODL_01913	XP_013933919.1	85.0513	85.813	220.314	232.371	177.812	140.77	217.403	207.189	182.793	181.248	86.2689	244.18	185.417	161.633	196.151	205.848
HPODL_01914	One of six subunits of the RNA polymerase III transcription initiation factor complex (TFIIIC)	XP_013933920.1	90.2176	86.1706	143.105	148.966	107.825	91.7485	78.8814	71.557	103.661	101.6	68.278	118.846	100.332	102.437	60.9374	60.4912
HPODL_01915	Ubiquitin fusion degradation protein 1	XP_013933921.1	2619.73	2460.43	2526.03	2622.51	2704.1	2492.34	2571.77	2338.96	1746.73	1926.23	3265.85	2853.98	2900.17	2970.86	2204.01	2085.04
HPODL_01916	Protein required for oxidation of specific cysteine residues of the transcription factor Yap1p	XP_013933922.1	880.659	840.503	466.825	452.865	385.48	333.929	295.514	281.321	437.069	439.027	639.26	495.56	413.082	418.467	292.708	296.428
HPODL_01917	Glycolipid 2-alpha-mannosyltransferase 1	XP_013933923.1	8108.63	6905.57	3135.38	2996.89	2185.82	2340.32	3110.39	3137.12	3794.33	3658.11	4555.34	3252.57	2276.83	2281.34	2675.05	2516.08
HPODL_01918	alpha 1,2-mannosyltransferase	XP_013933924.1	217.103	149.88	340.483	313.856	243.136	217.534	184.237	187.846	227.225	238.993	353.262	417.992	279.844	298.281	187.155	170.979
HPODL_01919	Glycolipid 2-alpha-mannosyltransferase 2	XP_013933925.1	1426.46	1227.12	755.692	694.062	538.009	602.512	1126.76	1147.35	852.333	811.188	920.925	778.453	652.121	720.334	1070.22	1190.4
HPODL_01920	putative membrane protein	XP_013933926.1	598.736	540.236	337.254	342.76	253.614	232.841	318.246	321.102	336.193	350.195	545.695	359.952	237.811	259.542	218.988	220.601
HPODL_01921	mitochondrial 54S ribosomal protein MRPL1	XP_013933927.1	75.2667	87.3109	45.1621	46.8182	18.7366	20.2712	17.521	17.8318	96.9418	92.8488	88.8511	63.4372	30.1851	28.0155	21.3494	24.3429
HPODL_01922	Delta 2-isopentenyl pyrophosphate:tRNA isopentenyl transferase	XP_013933928.1	100.239	69.4737	107.818	120.956	53.9157	58.7817	29.4899	25.9588	124.767	162.053	141.361	131.845	79.6241	68.9998	18.7704	26.3702
HPODL_01923	Uric acid-xanthine permease	XP_013933929.1	699.299	592.873	121.194	115.863	72.3404	62.3395	69.885	81.2922	338.301	335.576	304.86	168.06	82.8393	72.4096	90.142	76.545
HPODL_01924	Mitochondrial lysine-tRNA synthetase	XP_013933930.1	173.819	140.703	99.1815	96.9132	43.9023	32.1376	49.3767	53.2116	164.276	169.144	170.989	136.88	50.5625	55.3938	59.7348	45.1088
HPODL_01925	37S ribosomal protein MRP4, mitochondrial	XP_013933931.1	1759.44	1608.34	1074.33	991.517	845.157	642.68	436.513	455.445	1910.99	1766.01	1830.42	1536.12	943.81	821.305	521.333	530.7
HPODL_01926	Sphingosine N-acyltransferase LAC1	XP_013933932.1	3644.6	3322.56	748.702	714.487	398.648	442.254	418.095	453.841	1656.79	1650.11	1556.48	883.515	451.549	458.921	283.486	286.129
HPODL_01927	Alpha-1,2-mannosyltransferase, responsible for addition of the first alpha-1,2-linked mannose	XP_013933933.1	158.513	162.179	181.801	179.274	132.956	123.746	123.526	124.211	125.629	116.787	250.163	187.331	128.923	140.992	101.638	101.154
HPODL_01928	Outward-rectifier potassium channel TOK1	XP_013933934.1	166.17	157.426	133.273	144.264	88.7992	88.8214	119.803	117.208	121.918	129.958	246.909	148.799	119.508	119.506	83.187	79.6826
HPODL_01929	hypothetical protein HPODL_01929	XP_013933935.1	19.6557	17.9912	30.1926	29.0461	55.2368	50.9441	89.4218	89.8194	12.7193	13.509	32.8999	20.598	41.8705	58.1851	88.9962	80.8237
HPODL_01930	hypothetical protein HPODL_01930	XP_013933936.1	798.919	638.027	1829.38	1735.24	1137.52	1136.43	1317.21	1288.13	778.182	818.142	1611.71	1823.96	1283.47	1430.42	1089.78	1020.31
HPODL_01931	histone H3	XP_013933937.1	24.8885	26.6698	138.965	140.461	115.095	126.061	82.7463	69.2332	101.103	106.163	90.7821	128.222	118.621	112.279	62.1862	69.1706
HPODL_01932	actin	XP_013933938.1	1950.9	1636.34	1507.6	1531.8	1528.88	1353.42	1106.51	1140.75	1561.58	1570.45	1460.24	1520.91	1452.38	1374.88	1103.38	1069.86
HPODL_01933	Protein transport protein SEC23	XP_013933939.1	356.511	340.158	181.125	178.95	83.1208	84.708	112.733	110.077	286.143	270.794	276.831	198.966	93.3298	94.821	88.3926	93.2389
HPODL_01934	Class E vacuolar protein-sorting machinery protein HSE1	XP_013933940.1	1854.86	1687.68	1737.45	1708.97	1420.14	1369.12	1884.57	1807.02	1075.63	1136.47	2690.48	1646.11	1464.59	1625.38	1826.72	1728.56
HPODL_01935	Purine-cytosine permease FCY2	XP_013933941.1	2753.98	2583.22	493.588	485.564	508.199	484.243	593.346	648.692	1227.27	1088.61	1086.23	441.366	386.182	423.72	417.695	434.841
HPODL_01936	hypothetical protein HPODL_01936	XP_013933942.1	13.8509	18.4617	31.1203	30.3281	40.0802	33.0251	49.2768	48.8653	16.1357	15.5682	25.8643	31.2222	35.7103	34.2596	48.1141	47.8465
HPODL_01937	F0F1-type ATP synthase, epsilon subunit (mitochondrial delta subunit)	XP_013933943.1	44.5491	43.3532	52.9978	53.0949	23.6074	32.7631	25.1842	23.8393	46.3955	40.6316	53.8514	58.7055	31.2433	29.2993	23.8599	21.4651
HPODL_01938	Protein MAK16	XP_013933944.1	4.9702	5.8701	36.9978	39.105	36.299	27.577	29.4854	25.4205	80.8061	68.3293	5.36985	36.5317	42.4297	35.7343	25.5292	30.4848
HPODL_01939	hypothetical protein HPODL_01939	XP_013933945.1	3.87306	4.52529	100.639	100.459	185.975	170.575	235.933	230.345	29.2178	27.2598	33.3091	96.3676	179.822	166.677	272.168	266.265
HPODL_01940	peptide methionine sulfoxide reductase	XP_013933946.1	72.7112	75.6417	89.8901	87.2085	77.4506	75.704	101.055	100.821	148.124	141.527	99.2075	103.557	91.9358	96.0937	110.319	94.6504
HPODL_01941	Endosomal subunit of membrane-associated retromer complex required for retrograde transport	XP_013933947.1	156.372	177.028	456.299	487.061	430.53	349.418	326.556	341.628	302.342	295.844	177.515	451.054	401.519	382.67	278.349	286.137
HPODL_01942	Peroxisomal membrane protein PEX19	XP_013933948.1	30.3058	32.8135	90.8591	90.8273	52.0009	54.7318	71.5477	77.4584	73.0399	87.6603	65.6032	114.117	74.4781	72.7423	86.5933	81.3007
HPODL_01943	SUMO-conjugating enzyme UBC9	XP_013933949.1	17.3295	23.6652	84.1231	86.1177	107.725	110.741	77.5316	79.9234	105.447	98.7111	33.2661	83.9148	109.716	107.591	73.9405	80.6458
HPODL_01944	hypothetical protein HPODL_01944	XP_013933950.1	1021.21	1047.81	539.239	543.137	530.098	412.927	405.982	425.272	910.877	859.002	506.061	559.147	522.797	471.631	378.727	357.836
HPODL_01945	Protein ECM19	XP_013933951.1	26.015	25.2243	23.0196	20.8257	19.1445	13.8516	15.9154	17.3533	22.3342	20.1828	13.5124	18.8368	15.0734	20.4466	13.4734	14.5303
HPODL_01946	protein AFG2	XP_013933952.1	198.564	187.908	132.28	145.388	108.424	86.6296	62.3901	67.7396	185.43	178.102	146.091	141.509	112.129	117.541	54.9671	53.6162
HPODL_01947	hypothetical protein HPODL_01947	XP_013933953.1	16.381	19.3458	24.1506	23.5909	28.5318	28.4102	16.2621	17.4361	32.7011	34.3368	16.5348	22.9297	26.5025	32.7381	14.4797	13.8944
HPODL_01948	Protein LAS1	XP_013933954.1	821.806	905.941	709.922	735.553	873.87	673.08	670.896	612.13	778.855	753.013	494.637	686.205	797.037	693.017	473.361	523.899
HPODL_01949	Protein FMP52, mitochondrial	XP_013933955.1	47.0367	55.6646	143.775	149.834	234.017	211.868	247.537	251.843	61.759	66.1033	138.175	134.059	203.017	204.458	219.74	221.695
HPODL_01950	Protein required for processing of 20S pre-rRNA in the cytoplasm	XP_013933956.1	213.855	218.05	165.031	168.882	150.858	108.876	158.94	166.456	362.103	329.783	101.225	176.555	154.071	150.779	129.025	139.678
HPODL_01951	Zinc finger protein	XP_013933957.1	1196.71	1196.96	1141.11	1196.81	1332.16	1267.81	1185.5	1150.84	1068.85	1100.14	1549.02	1481.32	1319.61	1420.89	951.73	911.038
HPODL_01952	Protein involved in regulated synthesis of PtdIns(3,5)P(2)	XP_013933958.1	176.558	176.075	166.979	158.291	88.9519	86.8202	112.603	112.184	160.523	144.313	199.705	186.239	111.465	116.644	109.036	108.437
HPODL_01953	spliceosome-associated essential protein	XP_013933960.1	12.5444	12.4149	49.3884	48.0872	52.1412	45.1204	45.4289	45.0381	36.0977	35.7986	23.9355	51.2618	53.2303	49.335	35.8066	41.1706
HPODL_01954	hypothetical protein HPODL_01954	XP_013933961.1	3.63441	3.87491	39.5835	39.7196	31.3572	30.3601	22.4279	22.1372	30.7366	30.8423	12.2485	37.9408	32.2346	30.8489	18.3313	19.8799
HPODL_01955	hypothetical protein HPODL_01955	XP_013933962.1	971.535	894.738	939.433	960.116	655.221	638.16	676.114	694.543	1071.49	1120.06	632.382	970.644	742.613	716.67	667.447	658.823
HPODL_01956	26S proteasome regulatory subunit rpn10	XP_013933963.1	80.3567	77.1202	88.0357	93.0801	58.0669	48.7398	67.7885	63.7739	103.312	96.5876	57.8437	94.6823	58.1521	64.2263	72.213	61.7752
HPODL_01957	sulfite reductase beta subunit	XP_013933964.1	2500.82	2000.98	744.016	790.618	308.314	296.873	326.826	270.01	1293.56	1233.26	1270.93	784.344	406.367	432.503	282.11	278.032
HPODL_01958	Cytochrome P450 61	XP_013933965.1	4765.73	4237.32	2819.97	2867.6	2355.94	2214.32	1633.12	1564.44	2586.2	2408.52	3462.63	3018.03	2322.68	2380.09	1528.22	1417.73
HPODL_01959	hypothetical protein HPODL_01959	XP_013933966.1	2846.49	2350.48	1092.81	1122.19	1974.57	1643.77	1497.79	1535.27	1260.88	1242.55	1830.72	936.195	1338.52	1445.33	946.479	878.331
HPODL_01960	Cytochrome b5	XP_013933967.1	301.07	372.269	233.031	226.424	460.132	439.984	306.234	318.92	321.33	315.598	287.668	259.401	401.113	366.556	223.908	249.039
HPODL_01961	putative RNA-binding protein	XP_013933968.1	27.3631	24.2226	66.2173	68.6964	54.1448	44.8933	49.9638	52.7382	144.82	125.661	33.4964	74.7516	63.3428	61.0249	48.7141	52.1876
HPODL_01962	hypothetical protein HPODL_01962	XP_013933969.1	4.74011	4.59542	22.0743	23.7337	21.7523	19.3804	17.2068	18.6418	20.3386	22.9493	10.0355	27.2133	26.8092	21.4113	14.8454	15.7947
HPODL_01963	Dihydrolipoamide acetyltransferase component (E2) of pyruvate dehydrogenase complex	XP_013933970.1	6565.98	6011.82	3463.77	3341.26	2513.24	2509.09	2407.66	2445.05	4656.61	4554.4	6864.71	4404.84	3147.49	3088.48	2541.74	2262.75
HPODL_01964	hypothetical protein HPODL_01964	XP_013933973.1	823.399	762.075	1365.03	1358.36	729.95	805.981	551.57	532.479	943.685	1005.47	1107.62	1306.75	790.908	893.534	429.288	428.981
HPODL_01965	putative secreted protein	XP_013933974.1	516.263	420.184	355.818	357.72	210.069	178.514	152.827	137.468	305.309	306.734	807.855	460.548	309.71	278.275	192.227	154.806
HPODL_01966	ubiquitin-conjugating enzyme E2 W	XP_013933975.1	25.6058	21.6454	12.6178	11.5999	10.3898	12.661	18.4384	21.1177	14.3546	13.2528	23.1733	11.9039	9.33105	9.24467	16.6793	14.5179
HPODL_01967	Metalloprotease	XP_013933976.1	225.6	196.165	124.458	125.169	47.0585	47.479	50.0826	49.3506	175.992	172.948	242.324	247.386	143.867	143.039	54.7015	53.2755
HPODL_01968	hypothetical protein HPODL_01968	XP_013933977.1	68.0642	50.9066	140.507	138.602	139.674	130.614	228.16	224.357	32.774	33.4112	185.217	147.823	154.697	158.846	265.888	244.148
HPODL_01969	Fructose-6-phosphate 2-kinase/fructose-2,6-biphosphatase	XP_013933978.1	233.052	209.113	618.299	597.22	472.601	519.012	602.451	534.857	227.265	245.781	915.243	692.756	586.104	596.076	656.527	718.584
HPODL_01970	ribonuclease HI	XP_013933979.1	10.5301	13.0905	23.9456	23.1725	23.407	26.1023	28.8762	33.9695	13.6378	15.6966	32.6528	26.3538	27.1406	26.2275	32.4353	29.3495
HPODL_01971	ribonuclease HI	XP_013933980.1	38.0569	32.9616	50.3306	48.612	57.4144	46.7357	59.2503	62.7433	39.6272	37.9392	46.4711	43.0596	45.5225	45.3626	51.0276	48.9659
HPODL_01973	NCS1 allantoate transporter	XP_013933982.1	2.71749	6.13072	14.1957	17.5812	63.361	52.2114	42.835	34.0521	6.4778	7.38439	13.1763	19.8971	52.3908	60.323	27.6872	30.9322
HPODL_01975	Urea active transporter	XP_013933984.1	34.7869	33.2238	11.3261	12.4601	14.288	9.53423	9.99473	13.7045	22.9857	23.0035	23.0995	12.077	7.69106	10.2815	5.5408	5.78899
HPODL_01976	Lactam utilization protein lamB	XP_013933985.1	51.5784	51.7558	5.7669	6.40035	2.51364	1.6356	0.844691	1.4299	46.8192	45.2571	6.48189	4.84821	1.27719	1.32895	0.468274	1.133
HPODL_01977	putative NADPH-dependent methylglyoxal reductase GRP2	XP_013933986.1	7021.9	7816.31	2742.1	2426.68	3288.28	3611.37	4777.03	4852.38	4068.14	4803.9	2768.55	3554.95	3639	3686.79	6605.9	6102.23
HPODL_01978	hypothetical protein HPODL_01978	XP_013933987.1	296.903	259.398	62.945	64.2407	77.5172	74.6508	98.5309	118.143	132.524	134.631	105.424	93.6419	80.3493	60.0244	150.571	124.736
HPODL_01979	putative transporter	XP_013933988.1	15.5269	22.0292	59.7146	64.989	52.9898	53.5301	110.397	147.583	21.1498	19.2004	15.9131	44.9916	44.1368	42.5889	57.6175	59.7984
HPODL_01980	hypothetical protein HPODL_01980	XP_013933989.1	4.26731	3.34857	47.7121	37.1123	13.0487	22.288	22.7126	16.0891	6.51019	5.98493	17.7351	54.8892	36.2289	23.6815	37.8814	25.5648
HPODL_01981	hypothetical protein HPODL_01981	XP_013933990.1	39.9961	31.9121	105.862	107.632	70.4489	67.3687	41.2436	42.6973	133.192	130.818	21.8562	98.6391	58.8638	48.2134	46.3685	39.9352
HPODL_01982	hypothetical protein HPODL_01982	XP_013933991.1	10.0166	15.1981	96.101	106.733	151.799	105.829	140.491	140.579	28.3538	28.3984	22.766	87.8034	93.8423	98.332	119.673	120.484
HPODL_01983	N amino acid transport system protein	XP_013933992.1	2163.25	2109.17	1452.06	1412.86	1435.55	1008.25	1496.65	1498.14	1341.75	1346.48	2506.9	1710.38	1396.33	1412.42	1406.44	1183.36
HPODL_01985	hypothetical protein HPODL_01985	XP_013933994.1	9.28386	9.37158	18.7513	21.6048	11.886	13.3665	16.5141	14.7928	22.0014	25.6779	7.938	29.4303	19.3699	18.4003	19.185	20.7894
HPODL_01986	hypothetical protein HPODL_01986	XP_013933995.1	16987.3	17894.8	34640.5	36091.2	22182.9	19562.5	26724	26227.1	45519.2	45102.4	13728.6	49396.9	27534	28417.8	32674.4	32504.9
HPODL_01987	hypothetical protein HPODL_01987	XP_013933996.1	15.7348	18.9677	42.3871	44.7268	31.6916	26.1391	28.7945	32.3709	42.2815	50.1085	24.6396	47.8068	34.5305	29.6109	27.4699	26.1848
HPODL_01988	Dihydrodipicolinate synthase/N-acetylneuraminate lyase	XP_013933997.1	0.793773	1.11923	23.2788	24.6248	14.9806	15.2231	19.1438	26.8469	2.27058	2.00041	6.57827	18.0149	12.7235	14.2574	24.3722	23.2816
HPODL_01989	hypothetical protein HPODL_01989	XP_013933998.1	91.1902	107.154	509.07	560.658	647.129	645.004	581.822	550.269	200.381	260.497	115.428	535.41	657.443	580.283	542.597	559.711
HPODL_01990	L-rhamnonate dehydratase	XP_013933999.1	145.864	104.11	448.252	450.285	426.456	552.28	505.713	536.188	126.061	189.885	161.535	346.992	389.736	382.594	733.834	764.776
HPODL_01991	Acid phosphatase PHO1	XP_013934000.1	34.1384	52.3953	47.482	52.8198	42.6003	45.3253	72.3515	118.914	44.8054	41.1904	46.4987	61.5951	51.8571	43.7809	154.362	141.96
HPODL_01992	beta-glucosidase I	XP_013934001.1	53.5442	29.8003	31.1015	28.1087	19.0455	17.9862	18.7463	23.4159	20.545	21.3427	14.8184	22.0656	18.0073	16.2281	12.2807	15.3826
HPODL_01993	hypothetical protein HPODL_01993	XP_013934002.1	30.0829	27.3928	77.8166	72.3053	134.117	109.357	92.7947	113.741	27.0197	29.7896	24.9929	54.8575	81.901	93.8102	62.9716	74.1188
HPODL_01994	MFS transporter, sugar porter (SP) family	XP_013934003.1	193.451	126.254	599.544	592.992	420.943	544.347	368.061	393.709	71.8532	102.852	342.566	413.843	304.144	342.818	217.85	293.901
HPODL_01995	putative membrane protein	XP_013937079.1	39.254	49.481	219.982	218.261	540.146	416.589	463.335	497.161	139.202	133.975	41.1572	200.313	434.6	445.282	435.409	470.831
HPODL_01996	Polyprotein (gag/pol) of Ty/Copia retrotransposon	XP_013937080.1	51.6109	51.0459	61.8834	60.2121	91.2384	100.284	159.8	157.388	57.0026	63.3366	27.2377	59.1514	88.2427	76.2922	164.867	165.762
HPODL_01997	hypothetical protein HPODL_01997	XP_013937081.1	27.1547	33.8301	205.383	228.912	336.583	291.255	286.409	273.606	115.323	103.42	42.1588	179.12	225.103	225.641	260.388	279.704
HPODL_01998	Component of the GARP (Golgi-associated retrograde protein) complex	XP_013937082.1	79.9988	82.0252	195.288	207.117	224.177	197.014	225.858	215.749	164.464	169.061	48.3897	175.287	174.982	175.88	208.454	208.581
HPODL_01999	hypothetical protein HPODL_01999	XP_013937083.1	160.961	193.127	347.084	386.273	417.733	348.485	357.365	362.216	411.634	391.307	75.2387	310.802	302.831	287.37	313.028	354.952
HPODL_02000	ATP-dependent RNA helicase DRS1	XP_013937084.1	77.2822	82.4857	265.539	290.351	298.901	185.94	175.098	182.002	399.541	343.997	50.6798	234.583	246.739	228.848	181.685	180.094
HPODL_02001	glucose-regulated protein precursor	XP_013937085.1	1917.1	1659.14	2223.37	2435.87	1783.3	1635.65	2829.74	2834.06	3360.72	3216.16	917.403	2118.97	1590.63	1516.26	3961.65	3890.19
HPODL_02002	hypothetical protein HPODL_02002	XP_013937086.1	472.942	636.392	2153.74	2204.22	3516.16	3520.11	4186.28	4201.53	1553.55	1562.5	688.146	2074.79	3252.95	2998.23	3530.44	3941.39
HPODL_02003	Dihydrolipoyl dehydrogenase, mitochondrial	XP_013937087.1	3130.96	3210	5946.47	5890.76	4281.6	3609.8	3464.23	3335.12	7269.55	7344.17	3168.25	7349.42	5583.43	5246.85	4049.52	4074.89
HPODL_02004	hypothetical protein HPODL_02004	XP_013937088.1	37.0223	46.0821	110.96	114.346	111.126	103.406	83.8116	79.048	111.402	110.192	38.4397	114.674	101.493	95.703	75.7876	78.1651
HPODL_02005	putative membrane protein	XP_013937089.1	17.0759	25.02	50.1558	56.1878	77.2282	66.6725	64.2128	70.0385	59.2111	53.69	13.9585	48.8502	52.2447	54.7072	62.1616	62.1631
HPODL_02006	hypothetical protein HPODL_02006	XP_013937090.1	248.707	332.881	469.607	510.698	740.783	667.702	766.215	747.948	391.892	378.522	266.262	464.253	637.669	607.4	622.135	638.814
HPODL_02007	Transaldolase	XP_013937091.1	1093.71	1434.56	1124.92	1196.83	1307.98	1232.16	1132.01	1155.37	1951.37	1897.15	793.266	1435.16	1498.07	1421.35	1274.65	1275.85
HPODL_02008	Transaldolase	XP_013937092.1	10705.8	12108.4	238679	260981	286028	160321	172029	203093	43123.5	46826.1	69075.6	242175	234667	220522	134775	110277
HPODL_02009	Actin-related protein 3	XP_013937093.1	7492.9	9331.99	13008.1	13804.2	15557.8	15161.3	13226.2	13184.9	11216.1	11196.9	8267.69	12453.5	14289.7	14216.6	12122	12148.4
HPODL_02010	hypothetical protein HPODL_02010	XP_013937094.1	0.896484	0.942154	45.3638	50.3249	109.958	86.8976	63.1177	62.9849	23.2627	24.8097	7.16017	49.1662	83.529	68.2167	71.5075	78.5148
HPODL_02011	Protein required, with binding partner Psr1p, for full activation of the general stress response	XP_013937095.1	5037.78	6552.9	15718.4	16479.2	25390.8	20107.2	16630.5	15976.7	12479.5	12441.3	6560.81	14488.2	19102.9	18741.2	15792.6	15258.2
HPODL_02012	putative membrane protein	XP_013937096.1	92.0023	83.8444	74.1626	77.4797	113.295	101.937	114.148	114.424	62.399	66.3958	65.9868	74.843	78.891	80.2445	80.4306	82.9707
HPODL_02013	Cysteine synthase	XP_013937097.1	5268.33	6118.16	11737.9	12399.2	12153	10492.8	9397.96	8917.56	13588.2	13308.9	5126.01	12663.9	11446.8	10085.5	8899.57	9693.75
HPODL_02014	E3 ubiquitin protein ligase	XP_013937098.1	111.127	106.692	170.746	188.61	243.876	211.682	307.655	349.151	115.687	116.259	69.5813	151.729	201.827	198.629	287.059	285.543
HPODL_02015	putative serine carboxypeptidase	XP_013937099.1	2282.6	2029.78	2337.9	2497.15	4332.68	4193.75	5309.92	5720.01	1165.23	1185.99	2846.54	2421.93	3600.71	3671.97	3802.7	3813.77
HPODL_02016	Protein involved in the organization of the actin cytoskeleton	XP_013937100.1	6390.72	6567.39	4682.82	4730.46	4337.07	4475.92	3924.92	3872.73	4254.41	4348.8	6667.55	4615.76	4374.64	4659.33	3859.6	3882.45
HPODL_02017	hypothetical protein HPODL_02017	XP_013937101.1	6.0122	4.51704	171.278	197.129	248.384	181.466	205.825	207.813	29.151	25.4535	34.9362	174.158	208.719	184.445	171.107	181.241
HPODL_02018	Mitochondrial external NADH dehydrogenase, a type II NAD(P)H:quinone oxidoreductase	XP_013937102.1	1281.91	1092.05	230.863	249.995	214.407	184.278	231.92	254.854	726.333	632.112	296.91	192.434	213.402	222.353	200.351	204.629
HPODL_02019	hypothetical protein HPODL_02019	XP_013937103.1	2010.32	1787.5	311.258	314.253	227.15	213.168	468.815	426.025	929.32	978.452	736.164	361.104	196.19	207.445	614.105	523.142
HPODL_02020	Protein kinase of the PAK/Ste20 kinase family	XP_013937104.1	139.802	129.164	128.394	121.499	70.9569	63.6113	107.132	103.625	102.755	106.241	169.599	134.674	80.9439	80.6085	115.71	100.97
HPODL_02021	hypothetical protein HPODL_02021	XP_013937105.1	8743.49	8860.07	6318.51	6011.99	4059.61	3684.96	3911.49	3535.53	9550.2	9269.1	10335.5	8541.08	5893.24	5725.66	5448.8	5199.32
HPODL_02022	rRNA methylase, putative, group 3	XP_013937106.1	851.185	880.674	545.43	551.555	428.433	331.137	440.276	394.971	1034.03	902.727	1056.22	760.005	625.956	585.271	560.185	541.975
HPODL_02023	Boron transporter 1	XP_013937107.1	258.674	242.902	154.066	181.898	204.723	181.34	193.795	215.292	172.705	151.081	291.533	164.095	152.675	134.902	151.311	150.051
HPODL_02024	Protein of the endoplasmic reticulum, required for GPI-phospholipase A2 activity	XP_013937108.1	10681.8	9260.27	4437.19	4622.92	9910.78	7348.18	8661.27	9575	4470.67	4741.98	6687.04	3986.34	5744.46	5997.51	5618.01	5183.32
HPODL_02025	hypothetical protein HPODL_02025	XP_013937109.1	6.32926	10.7403	26.5084	28.9321	50.6829	49.9406	39.5178	44.8489	25.4071	26.1312	10.835	28.4314	42.8758	34.8107	43.5438	44.8693
HPODL_02026	Aconitate hydratase, mitochondrial	XP_013937110.1	12620.1	12101.2	7926.98	7989.14	7664.23	8045.11	13997	13507.9	7492.36	7264.96	11410.7	8351.59	7744.34	8029.79	17353.8	17201.3
HPODL_02027	Heat shock protein	XP_013937111.1	363.125	288.001	550.193	566.556	584.414	722.321	1236.84	1178.61	248.75	265.584	729.477	685.315	685.342	735.628	2629.59	2043.12
HPODL_02028	Eukaryotic translation initiation factor 6	XP_013937112.1	182.072	204.882	123.801	114.73	116.584	131.12	104.056	112.734	213.57	207.852	141.808	132.497	135.283	155.403	86.7168	97.5079
HPODL_02029	STT4 phosphatidylinositol-4-kinase that functions in the Pkc1p protein kinase pathway	XP_013937113.1	161.538	136.539	94.8394	101.179	48.9154	57.1833	74.4249	68.1823	100.669	99.0222	132.908	118.45	67.9052	79.032	58.5036	56.8616
HPODL_02030	hypothetical protein HPODL_02030	XP_013937114.1	594.725	462.337	514.588	497.885	281.415	255.077	128.628	102.081	510.981	543.75	611.934	589.579	297.601	263.832	108.274	107.17
HPODL_02032	putative dihydrolipoamide succinyltransferase	XP_013937116.1	3794.78	4372.54	5391.65	5416.58	4635.45	4295.12	4569.52	4566.29	7328.22	6777	4729.82	6721.59	6159.34	6116.12	5390.32	5134.13
HPODL_02033	hypothetical protein HPODL_02033	XP_013937117.1	390.066	405.461	389.156	387.845	305.945	276.163	229.476	215.761	336.764	338.808	236.048	326.864	312.893	318.047	179.62	187.341
HPODL_02034	hypothetical protein HPODL_02034	XP_013937118.1	3078.8	2930.35	711.488	659.404	644.308	486.335	610.711	634.833	935.19	872.295	1129.73	569.39	490.971	479.767	408.886	403.226
HPODL_02035	hypothetical protein HPODL_02035	XP_013937120.1	2618.49	2343.18	1409.81	1454.2	1542.41	1153	1591.67	1449.99	1559.26	1614.22	2109.04	1470.24	1293.4	1400.73	1610.27	1560.46
HPODL_02036	Subunit of the GINS complex (Sld5p, Psf1p, Psf2p, Psf3p)	XP_013937121.1	29.4737	27.3826	19.2411	18.9638	11.5744	9.89833	12.1026	11.7687	19.1937	16.28	27.1105	20.2597	11.885	12.0604	8.3203	7.65956
HPODL_02037	hypothetical protein HPODL_02037	XP_013937122.1	97.2477	85.7234	46.9177	45.4363	24.153	14.9836	23.0209	21.6154	50.6518	37.5525	70.1587	49.806	25.5734	21.8639	25.7134	21.6015
HPODL_02038	ATP-dependent RNA helicase DBP7 (DEAD-box protein 7)	XP_013937123.1	213.736	226.455	110.999	113.884	71.1602	73.5684	119.456	126.784	222.236	182.001	128.578	123.699	102.461	94.6419	202.091	153.114
HPODL_02039	hypothetical protein HPODL_02039	XP_013937124.1	6.08205	6.42467	27.9771	29.0277	24.8122	23.563	20.5914	21.2062	37.0816	35.2688	6.13413	28.9898	21.9804	21.9646	28.14	28.0867
HPODL_02040	succinyl-CoA ligase	XP_013937125.1	17781.6	19928.8	10343.4	10134.5	6554.55	7064.66	8582.22	8291.61	16971	16490.1	10272.1	10122	6893.1	7211.56	9388.28	8952.17
HPODL_02041	hypothetical protein HPODL_02041	XP_013937126.1	34.1059	35.9564	22.7626	24.5753	24.8784	19.7172	23.0241	19.2279	27.0089	24.282	38.077	25.7086	23.1626	23.9427	21.6934	20.9523
HPODL_02042	hypothetical protein HPODL_02042	XP_013937127.1	15.5851	17.2161	18.068	16.9988	12.5907	12.7933	10.1651	7.7417	19.8763	18.8329	23.4491	22.8146	14.2611	13.0085	8.67915	8.88518
HPODL_02043	hypothetical protein HPODL_02043	XP_013937128.1	228.166	262.769	184.513	189.008	154.476	139.827	157.867	165.248	203.304	209.764	297.944	211.861	198.012	209.011	172.941	169.675
HPODL_02044	Zn finger-containing GTPase- Activating Protein for ARF	XP_013937129.1	125.193	117.648	165.783	164.529	101.623	101.247	98.9064	100.244	165.884	173.235	184.876	213.606	138.492	136.466	110.745	100.746
HPODL_02045	Cell wall protein	XP_013937130.1	1186.84	961.081	480.192	487.768	279.017	238.997	104.224	112.168	893.101	989.508	619.904	501.082	293.41	308.068	95.2349	86.184
HPODL_02046	hypothetical protein HPODL_02046	XP_013937131.1	57.4729	55.063	32.828	27.2173	11.4097	12.4659	18.6056	14.8215	31.9456	33.9764	47.7895	40.203	14.1055	18.0136	17.8873	15.4807
HPODL_02047	hypothetical protein HPODL_02047	XP_013937132.1	8957.93	7884.77	7792.45	6913.14	3357.87	3192.5	5711.93	4795.17	4288.04	5210.88	17115.8	9872.18	4275.02	4997.92	5418.18	5135.69
HPODL_02048	hypothetical protein HPODL_02048	XP_013937133.1	321.847	278.601	332.697	292.776	271.815	239.045	405.118	352.707	218.342	218.404	542.992	354.201	267.908	288.966	394.602	347.367
HPODL_02049	Squalene synthase	XP_013937134.1	3897.77	3914.42	2165.25	2037.76	1735.25	1652.11	1838.1	1748.58	2435.49	2294.43	2557.88	2370.86	1706.36	1747.8	1625.46	1407.47
HPODL_02050	hypothetical protein HPODL_02050	XP_013937135.1	164.095	147.846	147.641	142.995	101.307	90.2807	105.447	90.7282	118.007	102.022	230.339	153.241	95.9991	97.067	103.923	86.2948
HPODL_02051	hypothetical protein HPODL_02051	XP_013937136.1	268.459	249.647	984.131	904.715	599.687	618.917	368.755	404.663	1212.28	1204.12	348.449	1217.73	791.384	662.218	280.19	309.824
HPODL_02052	FKBP-type peptidyl-prolyl cis-trans isomerase	XP_013937137.1	217.709	296.618	566.595	551.46	1194.69	1275.34	804.344	887.45	492.218	486.082	371.506	518.076	1067.25	1048.01	635.337	707.912
HPODL_02053	hypothetical protein HPODL_02053	XP_013937138.1	81.0244	77.7685	79.9412	77.1883	52.8456	57.0122	66.2843	59.8156	52.7307	47.2826	108.773	79.3455	61.0172	71.1476	54.7186	43.2077
HPODL_02054	hypothetical protein HPODL_02054	XP_013937139.1	90.7231	86.857	164.161	173.375	195	142.929	151.498	150.605	63.5714	70.0009	261.892	190.965	177.716	176.189	160.867	137.184
HPODL_02055	hypothetical protein HPODL_02055	XP_013937141.1	5.26332	3.15497	30.3353	30.2682	30.7358	21.5994	18.7956	18.8067	30.8363	32.0392	9.14332	31.3622	28.9625	26.1953	16.8132	15.8827
HPODL_02056	putative membrane protein	XP_013937142.1	11.0678	20.305	81.5213	77.7128	112.812	147.098	93.5646	87.7308	77.1939	78.0623	86.8041	113.159	160.323	160.052	94.2802	104.984
HPODL_02057	U3 snoRNA associated protein	XP_013937143.1	477.938	364.994	303.257	318.105	238.372	245.623	291.77	301.231	428.277	389.875	348.428	321.132	276.246	296.26	276.977	282.431
HPODL_02058	hypothetical protein HPODL_02058	XP_013937144.1	402.034	381.154	573.644	581.053	487.31	510.053	670.225	640.63	320.309	323.941	692.908	612.345	573.861	617.04	814.093	729.143
HPODL_02059	putative secreted protein	XP_013937145.1	10.5588	14.2906	17.9578	15.5596	13.6793	12.6887	15.8995	15.3115	13.456	11.2134	20.2938	17.4289	14.5454	13.9347	16.7451	16.0168
HPODL_02060	hypothetical protein HPODL_02060	XP_013937146.1	20.6476	26.3044	95.0661	93.3532	116.417	95.7504	92.8713	79.1797	95.4566	95.831	104.762	125.182	119.454	109.97	131.278	104.641
HPODL_02061	hypothetical protein HPODL_02061	XP_013937147.1	52.6537	48.9341	44.9406	46.2548	27.0377	24.5544	6.6959	6.19271	46.5538	47.0403	68.7858	48.7824	25.6813	20.5554	7.99409	5.20424
HPODL_02062	Mitochondrial ribosomal component of the small subunit	XP_013937148.1	1149.27	1042.58	933.525	951.561	534.998	467.447	548.881	536.95	2016.75	1969.2	842.519	1172.19	686.392	679.174	677.583	683.94
HPODL_02063	tRNA (adenine(58)-N(1))-methyltransferase non-catalytic subunit TRM6	XP_013937149.1	408.611	382.252	359.555	342.575	221.829	183.693	203.204	195.69	751.175	720.954	154.873	384.549	254.067	265.961	194.44	174.103
HPODL_02064	putative ribosomal RNA methyltransferase Nop2	XP_013937150.1	427.287	432.037	415.025	412.299	253.571	216.061	286.875	276.864	915.304	830.589	214.282	414.343	279.896	276.404	307.35	331.291
HPODL_02065	Actin-related protein 5	XP_013937151.1	235.539	194.315	172.641	181.141	100.571	87.8475	140.043	138.426	190.923	195.021	164.259	210.116	122.413	123.309	136.541	121.182
HPODL_02066	CAP (cyclase-associated protein) subunit of adenylyl cyclase complex	XP_013937152.1	1383.46	1144.68	1025.54	994.028	640.148	642.327	721.775	705.375	914.044	997.615	1305.77	1064.88	756.271	750.075	806.095	775.656
HPODL_02067	hypothetical protein HPODL_02067	XP_013937153.1	13.8456	14.924	106.183	111.909	167.271	161.63	146.077	142.063	109.386	105.361	39.8222	103.573	162.408	152.738	150.106	153.133
HPODL_02068	hypothetical protein HPODL_02068	XP_013937154.1	459.574	460.332	263.815	264.353	247.776	209.632	206.603	214.434	258.611	272.693	376.485	252.209	244.858	253.847	158.334	154.525
HPODL_02069	putative membrane protein	XP_013937155.1	88.76	88.6387	112.816	108.834	108.42	102.076	100.306	99.7634	50.5497	51.0479	182.021	117.031	111.706	109.651	68.0649	69.777
HPODL_02070	54S ribosomal protein L7, mitochondrial	XP_013937156.1	121.767	109.621	89.3311	86.4169	42.9671	38.7006	49.9363	50.1409	177.825	174.632	145.178	134.166	68.3212	64.3967	62.66	64.6325
HPODL_02071	Cytoplasmic nucleoporin required for polyadenylated RNA export but not for protein import	XP_013937157.1	138.494	129.405	291.051	289.973	162.574	126.943	164.363	140.008	382.215	361.581	128.774	323.678	201.932	198.178	123.449	112.951
HPODL_02072	hypothetical protein HPODL_02072	XP_013937158.1	169.888	168.418	67.0485	67.7933	63.651	59.2348	63.5699	66.2775	99.3117	95.4	124.361	82.7452	66.3034	70.0665	57.8729	58.4506
HPODL_02073	hypothetical protein HPODL_02073	XP_013937159.1	162.027	152.57	64.8422	63.2372	41.9511	42.1836	51.8847	49.6453	104.698	108.199	132.043	81.0672	54.1741	54.7362	51.7015	44.9559
HPODL_02074	Coatomer subunit beta	XP_013937160.1	928.381	829.901	586.025	560.363	308.923	336.577	439.304	454.485	672.734	657.734	783.905	602.553	351.318	389.179	481.52	436.676
HPODL_02075	hypothetical protein HPODL_02075	XP_013937161.1	69.0454	58.9117	81.914	70.9722	42.9309	38.1529	53.7298	41.1671	61.3254	56.9993	127.052	83.9917	46.2141	52.2545	37.449	39.4282
HPODL_02076	hypothetical protein HPODL_02076	XP_013937162.1	31.3129	36.3043	211.443	203.677	194.523	191.832	155.271	163.747	396.442	384.663	80.5361	204.394	203.188	204.65	126.091	153.833
HPODL_02077	Homoaconitase, mitochondrial	XP_013937163.1	535.043	445.056	213.602	228.434	81.1098	76.7056	105.145	106.687	708.279	669.632	288.521	245.505	114.999	122.252	121.94	96.3717
HPODL_02078	Regulator of ribosome biosynthesis	XP_013937165.1	6.62772	6.89329	69.8516	74.0503	92.4331	71.034	52.6915	56.389	107.65	100.567	17.0743	69.0258	84.6353	84.9306	56.3682	62.9815
HPODL_02079	hypothetical protein HPODL_02079	XP_013937166.1	6.1633	5.98999	31.9732	31.3645	37.4442	31.6423	19.562	19.3751	29.3295	28.9457	15.5547	29.3722	28.8031	30.8189	12.7198	13.7193
HPODL_02080	hypothetical protein HPODL_02080	XP_013937167.1	146.085	122.709	151.644	161.392	113.574	93.1485	58.9411	58.7944	123.713	123.209	82.5012	127.742	113.893	124.37	35.2253	47.0213
HPODL_02081	Replication factor C subunit 3	XP_013937168.1	25.7158	23.4911	24.1073	24.2552	4.64268	7.18619	7.88639	6.36726	32.8024	29.9838	19.7163	27.0467	9.0274	9.77534	7.27738	6.56616
HPODL_02082	hypothetical protein HPODL_02082	XP_013937169.1	3566	3501.65	3141.18	3252.43	1657.19	1390.05	1347.78	1224.39	3757.31	3936.37	3559.56	3871.92	2237.57	2031.78	972.125	903.778
HPODL_02083	hypothetical protein HPODL_02083	XP_013937170.1	61.9044	91.0811	41.7155	52.1382	4.34958	9.33975	53.1126	73.6943	34.721	30.3236	69.3639	45.9381	4.02544	2.70646	61.5285	51.8114
[truncated: 3,154 more rows]

## Sheet: DE
locus_tag	annotation	protein_accession	batch_0.37:CBS11895-IMD010	chemostat_0.1:CBS11895-IMD010	chemostat_0.025:CBS11895-IMD010	retentostat_0.001:CBS11895-IMD010
HPODL_05358	hypothetical protein HPODL_05358	XP_013932807.1	6.60329
HPODL_01518	Pre-mRNA-splicing factor CWC24	XP_013933504.1	5.94165
HPODL_01406	hypothetical protein HPODL_01406	XP_013933389.1	5.79453
HPODL_00406	putative secreted protein	XP_013935828.1	5.67472
HPODL_03724	hypothetical protein HPODL_03724	XP_013935529.1	5.43584
HPODL_03046	hypothetical protein HPODL_03046	XP_013932852.1	5.30622
HPODL_03018	hypothetical protein HPODL_03018	XP_013932824.1	5.14437
HPODL_02474	hypothetical protein HPODL_02474	XP_013932255.1	4.95809
HPODL_01279	Prefoldin subunit 4	XP_013933260.1	4.84092
HPODL_03975	hypothetical protein HPODL_03975	XP_013934229.1	4.72138
HPODL_01892	Histone H4	XP_013933896.1	4.71732
HPODL_03518	hypothetical protein HPODL_03518	XP_013935313.1	4.58584
HPODL_05222	hypothetical protein HPODL_05222	XP_013934041.1	4.57979
HPODL_00168	hypothetical protein HPODL_00168	XP_013935586.1	4.45236
HPODL_05150	hypothetical protein HPODL_05150	XP_013935835.1	4.44852
HPODL_04592	Pre-mRNA-splicing factor CWC21	XP_013936404.1	4.44228
HPODL_04079	rRNA-processing protein EFG1	XP_013934335.1	4.42474
HPODL_01424	Cell division control protein 31	XP_013933409.1	4.41758
HPODL_03638	Mitochondrial distribution and morphology protein 35	XP_013935439.1	4.4008
HPODL_01213	hypothetical protein HPODL_01213	XP_013933188.1	4.38043
HPODL_01355	hypothetical protein HPODL_01355	XP_013933336.1	4.34427
HPODL_02010	hypothetical protein HPODL_02010	XP_013937094.1	4.34071
HPODL_00774	U6 snRNA-associated Sm-like protein LSm4	XP_013936212.1	4.3331
HPODL_01114	Fatty acid-binding protein	XP_013933084.1	4.22644
HPODL_05180	hypothetical protein HPODL_05180	XP_013934909.1	4.1989
HPODL_02933	hypothetical protein HPODL_02933	XP_013932737.1	4.15202
HPODL_05266	hypothetical protein HPODL_05266	XP_013934693.1	4.13236
HPODL_02280	hypothetical protein HPODL_02280	XP_013937381.1	4.12931
HPODL_05331	hypothetical protein HPODL_05331	XP_013932304.1	4.11559
HPODL_03094	hypothetical protein HPODL_03094	XP_013932902.1	4.10132
HPODL_02946	hypothetical protein HPODL_02946	XP_013932750.1	4.08451
HPODL_00596	60S ribosomal protein L31	XP_013936031.1	4.04246
HPODL_03442	hypothetical protein HPODL_03442	XP_013935228.1	4.02536
HPODL_01519	hypothetical protein HPODL_01519	XP_013933505.1	4.01329
HPODL_01725	hypothetical protein HPODL_01725	XP_013933718.1	4.00741
HPODL_04013	Eukaryotic translation initiation factor eIF-1	XP_013934268.1	3.97179
HPODL_04206	hypothetical protein HPODL_04206	XP_013934469.1	3.94093
HPODL_05263	hypothetical protein HPODL_05263	XP_013934617.1	3.90545
HPODL_04764	Mitochondral 37S ribosomal protein S27	XP_013936586.1	3.88139
HPODL_03676	40S ribosomal protein S21	XP_013935478.1	3.87014
HPODL_03510	Translation initiation factor eIF1A	XP_013935304.1	3.86579
HPODL_04742	hypothetical protein HPODL_04742	XP_013936563.1	3.84606
HPODL_00038	hypothetical protein HPODL_00038	XP_013936952.1	3.8414
HPODL_01006	hypothetical protein HPODL_01006	XP_013934929.1	3.83713
HPODL_05329	hypothetical protein HPODL_05329	XP_013932263.1	3.833
HPODL_04186	40S ribosomal protein S10	XP_013934448.1	3.83257
HPODL_03065	ATPase-stabilizing factor protein	XP_013932872.1	3.81643
HPODL_05140	hypothetical protein HPODL_05140	XP_013936829.1	3.80169
HPODL_01727	putative pre-rRNA-processing protein	XP_013933720.1	3.78914
HPODL_04435	60S ribosomal protein L33	XP_013934710.1	3.7867
HPODL_02110	40S ribosomal protein S17-B	XP_013937198.1	3.74564
HPODL_02646	60S ribosomal protein L43	XP_013932433.1	3.74538
HPODL_04335	Multiprotein-bridging factor 1	XP_013934606.1	3.73583
HPODL_02298	hypothetical protein HPODL_02298	XP_013937399.1	3.72386
HPODL_04807	hypothetical protein HPODL_04807	XP_013936633.1	3.70037
HPODL_03267	hypothetical protein HPODL_03267	XP_013935049.1	3.6704
HPODL_04031	hypothetical protein HPODL_04031	XP_013934287.1	3.66764
HPODL_02260	hypothetical protein HPODL_02260	XP_013937358.1	3.66244
HPODL_04105	60S ribosomal protein L44	XP_013934362.1	3.63399
HPODL_03899	ran-specific gtpase-activating protein	XP_013934152.1	3.61089
HPODL_03097	hypothetical protein HPODL_03097	XP_013932905.1	3.6025
HPODL_03956	Small nuclear ribonucleoprotein F	XP_013934210.1	3.60092
HPODL_04099	Cytochrome c oxidase-assembly factor COX23, mitochondrial	XP_013934355.1	3.586
HPODL_02078	Regulator of ribosome biosynthesis	XP_013937165.1	3.58498
HPODL_01705	Subunit F of the eight-subunit V1 peripheral membrane domain of vacuolar H+-ATPase (V-ATPase)	XP_013933695.1	3.53798
HPODL_00809	Ribosome biogenesis protein RLP24	XP_013936249.1	3.50494
HPODL_03408	hypothetical protein HPODL_03408	XP_013935194.1	3.48253
HPODL_01325	Histone H4	XP_013933306.1	3.46192
HPODL_02984	Small nuclear ribonucleoprotein G	XP_013932788.1	3.45673
HPODL_04023	hypothetical protein HPODL_04023	XP_013934279.1	3.42659
HPODL_01938	Protein MAK16	XP_013933944.1	3.42044
HPODL_02595	60S ribosomal protein L34-A	XP_013932382.1	3.4066
HPODL_04553	hypothetical protein HPODL_04553	XP_013936363.1	3.40571
HPODL_01415	hypothetical protein HPODL_01415	XP_013933400.1	3.39276
HPODL_00236	40S ribosomal protein S23	XP_013935655.1	3.38924
HPODL_00148	GRIP domain-containing protein RUD3	XP_013937072.1	3.38214
HPODL_02150	hypothetical protein HPODL_02150	XP_013937243.1	3.38204
HPODL_02990	37S ribosomal protein S16, mitochondrial	XP_013932794.1	3.37935
HPODL_03070	Nucleolar protein 13	XP_013932877.1	3.37322
HPODL_00940	hypothetical protein HPODL_00940	XP_013934860.1	3.37114
HPODL_00799	hypothetical protein HPODL_00799	XP_013936237.1	3.33911
HPODL_01906	Translation machinery-associated protein 16	XP_013933911.1	3.33446
HPODL_00152	Ribosomal RNA-processing protein 15	XP_013937076.1	3.32572
HPODL_01401	mitochondrial 37S ribosomal protein RSM25	XP_013933383.1	3.32125
HPODL_04470	Actin-related protein 2/3 complex subunit 4	XP_013934750.1	3.29536
HPODL_03617	Exosome complex protein LRP1	XP_013935418.1	3.29441
HPODL_03751	Cytochrome b-c1 complex subunit	XP_013935556.1	3.28073
HPODL_05280	hypothetical protein HPODL_05280	XP_013933097.1	3.27906
HPODL_04132	hypothetical protein HPODL_04132	XP_013934391.1	3.2646
HPODL_02287	hypothetical protein HPODL_02287	XP_013937388.1	3.26213
HPODL_00429	hypothetical protein HPODL_00429	XP_013935852.1	3.25207
HPODL_03620	Ribosome production factor 1	XP_013935421.1	3.24695
HPODL_00698	sulfiredoxin	XP_013936134.1	3.24674
HPODL_04033	hypothetical protein HPODL_04033	XP_013934289.1	3.24246
HPODL_04673	putative secreted protein	XP_013936491.1	3.23913
HPODL_05102	hypothetical protein HPODL_05102	XP_013937355.1	3.21274
HPODL_00773	Protein FYV4, mitochondrial	XP_013936211.1	3.20973
HPODL_02675	40S ribosomal protein S22	XP_013932465.1	3.20122
HPODL_04920	Mitochondrial import inner membrane translocase subunit TIM16	XP_013936750.1	3.20064
HPODL_01290	40S ribosomal protein S26	XP_013933271.1	3.18452
HPODL_02261	hypothetical protein HPODL_02261	XP_013937359.1	3.18323
HPODL_04745	60S ribosomal protein L6-A	XP_013936567.1	3.1798
HPODL_01217	hypothetical protein HPODL_01217	XP_013933192.1	3.17088
HPODL_02076	hypothetical protein HPODL_02076	XP_013937162.1	3.17032
HPODL_02232	hypothetical protein HPODL_02232	XP_013937329.1	3.16329
HPODL_05374	putative membrane protein	XP_013933028.1	3.16033
HPODL_03576	OPA3-like protein	XP_013935375.1	3.15957
HPODL_01237	Mitochondrial ribosomal protein of the large subunit	XP_013933214.1	3.15638
HPODL_00310	40S ribosomal protein S20	XP_013935731.1	3.15243
HPODL_04160	Mediator of RNA polymerase II transcription subunit 10	XP_013934419.1	3.12122
HPODL_00697	hypothetical protein HPODL_00697	XP_013936133.1	3.12023
HPODL_02315	Subunit of a heterodimeric NC2 transcription regulator complex with Bur6p	XP_013937418.1	3.11044
HPODL_05082	hypothetical protein HPODL_05082	XP_013936983.1	3.09888
HPODL_03991	60S ribosomal protein L27	XP_013934246.1	3.09327
HPODL_05154	hypothetical protein HPODL_05154	XP_013935901.1	3.08539
HPODL_04735	putative pterin-4-alpha-carbinolamine dehydratase	XP_013936556.1	3.08111
HPODL_00660	hypothetical protein HPODL_00660	XP_013936097.1	3.07911
HPODL_05078	54S ribosomal protein L24, mitochondrial	XP_013936953.1	3.07804
HPODL_03089	hypothetical protein HPODL_03089	XP_013932897.1	3.07794
HPODL_00463	hypothetical protein HPODL_00463	XP_013935888.1	3.07622
HPODL_05127	hypothetical protein HPODL_05127	XP_013936608.1	3.06978
HPODL_01610	putative mitochondrial 37S ribosomal protein SWS2	XP_013933598.1	3.06548
HPODL_01228	Ankyrin repeat-containing protein YAR1	XP_013933205.1	3.06307
HPODL_03129	Mitochondrial ribosomal protein of the small subunit	XP_013932937.1	3.05744
HPODL_03890	54S ribosomal protein L23, mitochondrial	XP_013934142.1	3.05717
HPODL_03828	hypothetical protein HPODL_03828	XP_013934069.1	3.05489
HPODL_00456	Component of the pre-60S pre-ribosomal particle	XP_013935881.1	3.05338
HPODL_03997	hypothetical protein HPODL_03997	XP_013934252.1	3.0521
HPODL_05323	hypothetical protein HPODL_05323	XP_013933959.1	3.05143
HPODL_03308	hypothetical protein HPODL_03308	XP_013935090.1	3.0373
HPODL_00620	hypothetical protein HPODL_00620	XP_013936055.1	3.0338
HPODL_03106	NASP-related protein sim3	XP_013932914.1	3.03348
HPODL_03340	hypothetical protein HPODL_03340	XP_013935122.1	3.03146
HPODL_03410	putative J domain-containing protein	XP_013935196.1	3.02932
HPODL_04977	Essential protein required for the maturation of 25S rRNA and 60S ribosomal subunit assembly	XP_013936811.1	3.01947
HPODL_04707	Protein CMS1	XP_013936526.1	3.01665
HPODL_05304	putative membrane protein	XP_013933697.1	3.01453
HPODL_01493	U3 small nucleolar ribonucleoprotein IMP3	XP_013933479.1	3.00226
HPODL_03725	60S ribosomal protein L19-A	XP_013935530.1	2.99271
HPODL_03189	hypothetical protein HPODL_03189	XP_013933002.1	2.96722
HPODL_03296	54S ribosomal protein L36, mitochondrial	XP_013935078.1	2.96463
HPODL_01680	Protein PXR1	XP_013933670.1	2.9646
HPODL_01028	hypothetical protein HPODL_01028	XP_013934952.1	2.96189
HPODL_00592	hypothetical protein HPODL_00592	XP_013936027.1	2.96179
HPODL_04667	KRRI-Interacting protein 1	XP_013936485.1	2.95179
HPODL_00943	hypothetical protein HPODL_00943	XP_013934864.1	2.95055
HPODL_00193	Histone acetyltransferase SAGA associated factor SGF29	XP_013935612.1	2.94776
HPODL_00202	60S ribosome subunit biogenesis protein NIP7	XP_013935621.1	2.9352
HPODL_00244	hypothetical protein HPODL_00244	XP_013935663.1	2.91521
HPODL_00950	Pre-rRNA-processing protein ESF1	XP_013934871.1	2.91012
HPODL_02971	Integral membrane protein SED5	XP_013932775.1	2.90723
HPODL_00659	hypothetical protein HPODL_00659	XP_013936096.1	2.9064
HPODL_04044	hypothetical protein HPODL_04044	XP_013934300.1	2.90249
HPODL_01608	Tropomyosin	XP_013933596.1	2.89825
HPODL_01292	cytochrome c oxidase subunit VIa	XP_013933273.1	2.89735
HPODL_05130	hypothetical protein HPODL_05130	XP_013936622.1	2.88099
HPODL_03711	Transcriptional regulatory protein DEP1	XP_013935516.1	2.87623
HPODL_00215	Cellular protein	XP_013935634.1	2.87148
HPODL_02189	rRNA-processing protein UTP23	XP_013937285.1	2.86829
HPODL_04753	hypothetical protein HPODL_04753	XP_013936575.1	2.85719
HPODL_04697	Orotidine 5\'-phosphate decarboxylase	XP_013936517.1	2.85344
HPODL_02963	Mitochondrial inner membrane protease ATP23	XP_013932767.1	2.84938
HPODL_00808	Mitochondrial import inner membrane translocase subunit TIM14	XP_013936248.1	2.84789
HPODL_05193	hypothetical protein HPODL_05193	XP_013935142.1	2.83208
HPODL_01369	Splicing factor U2AF-associated protein 2	XP_013933351.1	2.82576
HPODL_01416	hypothetical protein HPODL_01416	XP_013933401.1	2.82566
HPODL_04233	hypothetical protein HPODL_04233	XP_013934497.1	2.8244
HPODL_05126	60S ribosomal protein L35	XP_013936600.1	2.82429
HPODL_01905	hypothetical protein HPODL_01905	XP_013933910.1	2.82342
HPODL_01334	Subunit VI of cytochrome c oxidase	XP_013933315.1	2.81366
HPODL_03432	hypothetical protein HPODL_03432	XP_013935218.1	2.81099
HPODL_04269	Ribosome biogenesis protein NSA2	XP_013934536.1	2.81078
HPODL_01435	60S ribosomal protein L15-B	XP_013933419.1	2.8087
HPODL_04703	Transcriptional activator HAP2	XP_013936523.1	2.80754
HPODL_05100	hypothetical protein HPODL_05100	XP_013937286.1	2.79955
HPODL_03804	hypothetical protein HPODL_03804	XP_013934040.1	2.79894
[truncated: 270 more rows]

## Sheet: Gene sets
locus_tag	annotation	protein_accession	cluster	slope_CBS11895	slope_IMD010
[truncated: 2,039 more rows]

[truncated: 3 more sheets: S. cerevisiae orthologs, GO enrichment, Protein abundances]
